# Supplementary material for: Abnormal Dosage of Ultraconserved Elements Is Highly Disfavored in Healthy Cells but Not Cancer Cells
Source: PLoS Genet. 2014 Oct 23;10(10):e1004646. doi: 10.1371/journal.pgen.1004646 (PMC4207606; doi:10.1371/journal.pgen.1004646)
Supplement: Table S1 — CNV datasets. (A) Information on datasets. Subsequent tabs: The coordinates for each set of regions listed in (A) are contained in a tab, with the dataset name corresponding to the tab title. (XLS) [file pgen.1004646.s002.xls]

## Sheet: A Information on datasets
Table S1: CNV datasets.
A: Information on datasets. Subsequent tabs: The coordinates for each set of regions listed in (A) are contained in a tab, with the dataset name corresponding to the tab title.
Pooled datasets								CNV size (bp)
Dataset Name	Datasets included in the pool				Number of regions	bp covered	% of genome covered	Minumum	Maximum	Mean	Standard deviation	Median
Pooled classicalCNVs	Jakobsson 2008, McCarroll 2008, Matsuzaki 2009, Conrad 2010, Drmanac 2010, Durbin 2010, Shaikh 2010, and Campbell 2011				43727	1582303453	0.513662	2	145872005	36186	1577558	1050
Pooled de novoCNVs	Xu 2008, Itsara 2010, Malhotra 2011, and Sanders 2011				25	28727028	0.00932564	15141	9955627	1149081	2114566	313928
Pooled cancerCNAs	TCGARN 2008, Walter 2009, Beroukhim 2010, Bullinger 2010, Taylor 2010, TCGARN 2011, Curtis 2012, TCGARN 2012 breast, TCGARN 2012 colon, TCGARN 2012 squamous, Nik-Zainal 2012, Robinson 2012, Zhang 2012, Holmfeldt 2013, TCGARN 2013, and Weischenfeldt 2013				177	1965601352	0.638092	4487	191273063	11105092	23943450	1954037
Pooled somaticCNVs	Piotrowski 2008, Forsberg 2012, Jacobs 2012, Laurie 2012, O'Huallachain 2012, and McConnell 2013				136	1693784490	0.549852	59193	99984930	12454298	18869797	5085381
Pooled low passage iPSCNVs	Hussein low pasage iPSCNVs and Laurent low passage iPSCNVs				935	39926893	0.013	1469	1593177	42703	83623	23957
Pooled medium passage iPSCNVs	Hussein medium passage iPSCNVs and Laurent medium passage iPSCNVs				1071	73552513	0.0239	846	2323490	68676	137726	29572
Pooled high passage iPSCNVs	Hussein high passage iPSCNVs and Laurent high passage iPSCNVs				300	50191807	0.0163	743	6659929	167306	518974	39982
classicalCNVs								CNV size (bp)
Dataset Name	Study first author(s)	Year	Study title	Study journal	Number of regions	bp covered	% of genome covered	Minumum	Maximum	Mean	Standard deviation	Median	Included in pooled analysis?	Name of pooled analysis	Platform
Jakobsson 2008	Jakobsson, Scholz, and Scheet	2008	Genotype, haplotype and copy-number variation in worldwide human populations	Nature	1289	149633986	0.0485756	2347	998214	116085	136308	70472	Yes	Pooled classicalCNVs	Illumina HumanHap550
McCarroll 2008	McCarroll and Kuruvilla	2008	Integrated detection and population-genetic analysis of SNPs and copy number variation	Nature Genetics	1318	34674639	0.0112564	74	1134133	26309	72061	7382	Yes	Pooled classicalCNVs	Affymetrix SNP 6.0
Matsuzaki 2009	Matsuzaki	2009	High resolution discovery and confirmation of copy number variants in 90 Yoruba Nigerians	Genome Biology	6564	116775494	0.0379088	46	1984309	17790	54304	4313	Yes	Pooled classicalCNVs	Oligo array CGH
Shaikh 2009	Shaikh and Gai	2009	High-resolution mapping and analysis of copy number variations in the human genome: a data resource for clinical and research applications	Genome Research	3277	154935038	0.0502965	2	2276085	47280	132064	9526	Yes	Pooled classicalCNVs	Illumina HumanHap 550
Conrad 2010	Conrad and Pinto	2010	Origins and functional impact of copy number variation in the human genome	Nature	6142	112729606	0.0365953	444	1832583	18354	71848	2938	Yes	Pooled classicalCNVs	Oligo array CGH
Drmanac 2010	Drmanac	2010	Human genome sequencing using unchained base reads on self-assembling DNA nanoarrays	Science	1810	51695161	0.0167818	2001	638001	28561	53480	12001	Yes	Pooled classicalCNVs	Custom Complete Genomics Platform
Durbin 2010	1000 Genomes Project Consortium	2010	A map of human genome variation from population-scale sequencing	Nature	46716	1394042003	0.452547	6	145867552	29841	1523597	678	Yes	Pooled classicalCNVs	Illumina Genome Analyzer, AB SOLiD System, 454 Sequencing
Campbell 2011	Campbell	2011	Population-genetic properties of differentiated human copy-number polymorphisms	American Journal of Human Genetics	1183	25524939	0.00828614	57	4654169	21576	146241	4349	Yes	Pooled classicalCNVs	Oligo array CGH, qPCR
de novoCNVs								CNV size (bp)
Dataset name	Study first author(s)	Year	Study title	Study journal	Number of regions	bp covered	% of genome covered	Minumum	Maximum	Mean	Standard deviation	Median	Included in pooled analysis?	Name of pooled analysis	Platform	Validation methods	Tissue used	Number of trios used
Xu 2008	Xu	2008	Strong association of de novo copy number mutations with sporadic schizophrenia	Nature Genetics	2	5608900	0.00182081	1105200	4503700	2804450	2403102	2804450	Yes	Pooled de novoCNVs	Affymetrix Human Genome- Wide SNP Array 5.0	qPCR	Blood	159
Itsara 2010	Itsara	2010	De novo rates and selection of large copy number variation	Genome Research	6	13822503	0.00448719	61669	9955627	2303751	3855137	580484	Yes	Pooled de novoCNVs	Illumina 550K SNP array	ArrayCHG	Blood	386
Malhotra 2011	Malhotra	2011	High frequencies of de novo CNVs in bipolar disorder and schizophrenia	Neuron	4	1522077	0.000494111	15141	1425038	380519	696454	40949	Yes	Pooled de novoCNVs	NimbleGen HD2 array comparative genomic hybridization (CGH) platform	Higher resolution microarray	Blood	788
Sanders 2011	Sanders	2011	Multiple recurrent de novo CNVs, including duplications of the 7q11.23 Williams syndrome region, are strongly associated with autism	Neuron	14	8583201	0.00278636	29932	2229172	613086	680680	284259	Yes	Pooled de novoCNVs	Illumina IMv1 Duo or IMv3 Duo array	qPCR	Blood	720
cancerCNAs								CNV size (bp)													Number of
Dataset name	Study first author(s)	Year	Study title	Study journal	Number of regions	bp covered	% of genome covered	Minumum	Maximum	Mean	Standard deviation	Median	Included in pooled analysis?	Name of pooled analysis	Platform	Validation methods	cancerCNA or classicalCNV?	Recurrance analysis	What statistical method?	Cancer type	Cancer samples	Matched control samples, from same individual	Unmatched control samples
TCGARN 2008	The Cancer Genome Atlas Research Network	2008	Comprehensive genomic characterization defines human glioblastoma genes and core pathways	Nature	69	197115453	0.0639895	4949	35405219	2856746	5980700	810673	Yes	Pooled cancerCNAs	Agilent 244K, Affymetrix SNP 6.0 and Illumina 550K DNA arrays	None mentioned	cancerCNA	Published statistical method	GISTIC and RAE	Glioblastoma	206	143	0
Walter 2009	Walter, Peyton, and Reis	2009	Acquired copy number alterations in adult acute myeloid leukemia genomes	PNAS	12	348587234	0.113162	196603	92608456	29048936	31395290	16618359	Yes	Pooled cancerCNAs	Affymetrix Genome-Wide Human SNP Array 6.0	Ultra-dense custom Roche NimbleGen CGH 12 x 135K array	cancerCNA	Published statistical method	GISTIC	Acute myeloid leukemia	86	86	0
Beroukhim 2010	Beroukhim and Mermel	2010	The landscape of somatic copy-number alteration across human cancers	Nature	148	644156823	0.209112	69162	47642945	4352411	8278740	1484991	Yes	Pooled cancerCNAs	Affymetrix 250K Sty I array	None mentioned	cancerCNA	Published statistical method	GISTIC	26 different types:Lung NSC, Acute lymphoblastic leukemia, Breast, Myeloproliferative disorder, Colorectal, Medulloblastoma, Renal, Hepatocellular, Melanoma, Ovarian, Prostate, Esophageal adenocarcinoma,Dedifferentiated liposarcoma, Esophageal squamous, GIST, Glioma, Lung SC, Myxofibrosarcoma, Leiomyosarcoma, Neuroblastoma, Synovial sarcoma, Mesothelioma, Pleomorphic liposarcoma, Gastric, Thyroid…	2059	1140	40
Bullinger 2010	Bullinger, Kronke, and Schon	2010	Identification of acquired copy number alterations and uniparental disomies in cytogenetically normal acute myeloid leukemia using high-resolution single-nucleotide polymorphism analysis	Leukemia	12	6276587	0.00203756	485	4022641	523049	1154773	58864	Yes	Pooled cancerCNAs	Affymetrix GeneChip human mapping 50k HindIII, 250k NspI, 250k StyI	FISH	cancerCNA	Own analysis	See Materials and Methods	Acute myeloid leukemia	67	67	0
Taylor 2010	Taylor, Schultz, and Hieronymus	2010	Integrative genomic profiling of human prostate cancer	Cancer Cell	65	235876065	0.0765723	8001	58169001	3628863	8633399	514001	Yes	Pooled cancerCNAs	Agilent 244K CGH array	None mentioned	cancerCNA	Published statistical method	RAE: Taylor 2008	Prostate cancer	207	149	0
TCGARN 2011	The Cancer Genome Atlas Research Network	2011	Integrated genomic analyses of ovarian carcinoma	Nature	108	739732455	0.240139	10450	62675789	6849375	11848218	1192520	Yes	Pooled cancerCNAs	Agilent 1M array	None mentioned	cancerCNA	Published statistical method	GISTIC	Ovarian carcinoma	489	489	0
Curtis 2012	Curtis, Shah, Chin, and Turashvili	2012	The genomic and transcriptomic architecture of 2,000 breast tumours reveals novel subgroups	Nature	44	141191084	0.0458348	72393	25856100	3208888	4283273	2007233	Yes	Pooled cancerCNAs	Affymetrix SNP 6.0 array	None mentioned	cancerCNA	Published statistical method	Minimum common region of alteration: Rouveirol 2006	Breast cancer	997	473	12
TCGARN 2012 breast	The Cancer Genome Atlas Research Network	2012	Comprehensive molecular portraits of human breast tumours	Nature	54	318859271	0.103511	9777	41249653	5904801	9260169	1767501	Yes	Pooled cancerCNAs	Affymetrix SNP 6.0 array	None mentioned	cancerCNA	Published statistical method	GISTIC	Breast cancer	825	Unclear, maxiumum is 760	0
TCGARN 2012 colon	The Cancer Genome Atlas Research Network	2012	Comprehensive molecular characterization of human colon and rectal cancer	Nature	41	118908635	0.0386012	22787	24398545	2900211	4869190	1210764	Yes	Pooled cancerCNAs	Affymetrix SNP 6.0 array and 3-5X Illumina Hi-seq sequencing	None mentioned	cancerCNA	Published statistical method	GISTIC	Colon and rectal cancer	224	224	0
TCGARN 2012 squamous	The Cancer Genome Atlas Research Network	2012	Comprehensive genomic characterization of squamous cell lung cancers	Nature	49	614490122	0.199482	43468	191263063	12540615	30017421	3183217	Yes	Pooled cancerCNAs	Affymetrix SNP 6.0 array, Agilent aCGH 415K and Agilent aCGH 1M array	None mentioned	cancerCNA	Published statistical method	GISTIC	Squamous cell lung cancer	178	178	0
Nik-Zainal 2012	Nik-Zainal	2012	Mutational Processes Molding the Genomes of 21 Breast Cancers.	Cell	3	960898	0.000311936	185204	443729	320299	129657	33196	Yes	Pooled cancerCNAs	Affymetrix SNP6 array	None mentioned	cancerCNA	Own analysis	See Materials and Methods	Breast cancer	21	21	0
Robinson 2012	Robinson, Parker, and Kranenburg	2012	Novel mutations target distinct subgroups of medulloblastoma	Nature	33	137786785	0.0447296	43	22928693	4175357	6776181	724207	Yes	Pooled cancerCNAs	Affymetrix SNP 6.0 array	PCR/resqeuencing	cancerCNA	Own analysis	See Materials and Methods	Medulloblastoma	37	37	0
Walker 2012	Walker	2012	Germline copy number variants are not associated with globally acquired copy number changes in familial breast tumours	Breast Cancer Research and Treatment	130	2776889121	0.90146	1831	147676618	21360686	36139573	929772	No - genome coverage of 94% considered too high	NA	Illumina Human CNV370 duo beadarrays	None mentioned	cancerCNA	Own analysis	See Materials and Methods	Breast cancer	28	28	0
Zhang 2012	Zhang, Ding, and Holmfeldt	2012	The genetic basis of early T-cell precursor acute lymphoblastic leukaemia	Nature	20	146911157	0.0476917	7246	47466063	7345558	12640535	1308227	Yes	Pooled cancerCNAs	Illumina	PCR and capillary sequencing	cancerCNA	Published statistical method	GISTIC	Early T-cell precursor acute lymphoblastic leukaemia	12	12	0
Holmfeldt 2013	Holmfeldt and Wei	2013	The genomic landscape of hypodiploid acute lymphoblastic leukemia	Nature Genetics	14	7976561	0.00258943	53	6631787	569754	1751622	45104	Yes	Pooled cancerCNAs	Illumina GAIIx or HiSeq 2000	PCR and capillary sequencing by Roche 454 FLX or Sanger	cancerCNA	Own analysis	See Materials and Methods	Acute lymphoblastic leukemia	20	20	0
TCGARN 2013	The Cancer Genome Atlas Research Network	2013	Integrated genomic characterization of endometrial carcinoma	Nature	65	339694670	0.110275	3045	42778156	5226072	9650213	579158	Yes	Pooled cancerCNAs	Affymetrix SNP 6.0 array	None mentioned	cancerCNA	Published statistical method	GISTIC	Endometrial cancer	373	373	11
Weischenfeldt 2013	Weischenfeldt, Simon, Feuerbach, Schlangen, Weichenhan, Minner, and Wuttig	2013	Integrative genomic analyses reveal an androgen-driven somatic alteration landscape in early-onset prostate cancer	Cancer Cell	2	3298762	0.00107088	298122	3000640	1649381	1910969	1649381	Yes	Pooled cancerCNAs	Illumina sequencing	PCR and capillary sequencing	cancerCNA	Own analysis	See Materials and Methods	Early-onset prostate cancer	11	11	0
classicalCNVs from cancerCNA studies
Curtis 2012 classicalCNVs	Curtis, Shah, Chin,and Turashvili	2012	The genomic and transcriptomic architecture of 2,000 breast tumours reveals novel subgroups	Nature	1144	9830079	0.00319113	2	330599	8593	26475	728	No	NA	Affymetrix SNP 6.0 array	None mentioned	classicalCNV	NA	NA	Breast cancer	997	473	12
Walker 2012 classicalCNVs	Walker	2012	Germline copy number variants are not associated with globally acquired copy number changes in familial breast tumours	Breast cancer research and treatment	1841	1297121605	0.421084	1162	54382920	704574	2521279	97578	No	NA	Illumina Human CNV370 duo beadarrays	None mentioned	classicalCNV	NA	NA	Breast cancer	28	28	0
somaticCNVs								CNV size (bp)
Dataset name	Study first author(s)	Year	Study title	Study journal	Number of regions	bp covered	% of genome covered	Minumum	Maximum	Mean	Standard deviation	Median	Included in pooled analysis?	Name of pooled analysis	Platform	Validation methods	Tissue used	Number of subjects used
Piotrowski 2008	Piotrowski	2008	Somatic mosaicism for copy number variation in differentiated human tissues	Human Mutation	6	628961	0.000204179	59193	175003	104827	42569	96923	Yes	Pooled somaticCNVs	32K BAC and PCR fragment arrays	qPCR and cloning/Sanger sequences	Various: Cortex, pons, cortex of cerebellum, smooth muscle of colon, heart, kidney, adrenal gland, spleen, mucosa of stomach, liver	3
Forsberg 2012	Forsberg	2012	Age-related somatic structural changes in the nuclear genome of human blood cells	American Journal of Human Genetics	5	62737987	0.0203666	933533	32508861	12547597	12880750	13042608	Yes	Pooled somaticCNVs	Illumina 610 and 660W whole genome SNP arrays	Custom-made Nimblegen 135K oligonucleotide tiling array	Blood	597 (including 154 monozygotic twin pairs)
Jacobs 2012	Jacobs	2012	Detectable clonal mosaicism and its relationship to aging and cancer	Nature Genetics	60	834915539	0.271038	2000001	96772375	19546489	13915259	6145680	Yes	Pooled somaticCNVs	Illumina Infinium BeadArray	Multiplex ligation-dependent probe amplification (MLPA) and microsatellite analysis, FISH. Not all events were validated.	Blood or buccal cells	57853
Laurie 2012	Laurie and Laurie	2012	Detectable clonal mosaicism from birth to old age and its relationship to cancer	Nature Genetics	104	800853328	0.259981	135754	58914352	13364277	7700513	2137898	Yes	Pooled somaticCNVs	Illumina arrays Omni 1M, 660W, 610, 1M, 550	None mentioned	Blood or buccal cells	50498
O'Huallachain 2012	O'Huallachain	2012	Extensive genetic variation in somatic human tissues	PNAS	71	1556406	0.000505255	3229	184365	21921	26794	17232	Yes	Pooled somaticCNVs	Nimblegen 2.1M microarrays	NanoString	Various: Pancreas, kidney, liver, small intestine, ovary, lung, brain, uterus, inferior parietal lobe, leptomeninges, middle frontal gyrus.	6
McConnell 2013	McConnell	2013	Mosaic Copy Number Variation in Human Neurons	Science	81	830925803	0.26769	2841917	77600495	10258343	11708923	6156394	Yes	Pooled somaticCNVs	Illumina DNA single cell sequencing: GenomePlex whole-genome amplification and Nextera-based library preparation	Not possible for single cell analysis, stringent quality control implemented	Neurons from postmortem tissue	3
iPSCNVs								CNV size (bp)
Dataset name	Study first author(s)	Year	Study title	Study journal	Number of regions	bp covered	% of genome covered	Minumum	Maximum	Mean	Standard deviation	Median	Included in pooled analysis?	Name of pooled analysis	Platform	Passage numbers included
Hussein 2011 low passage	Hussein and Batada	2011	Copy number variation and selection during reprogramming to pluripotency	Nature	913	37560216	0.0121931	10020	1593177	41139	80420	23713	Yes	Pooled low passage iPSCNVs	Affymetrix SNP 6.0 array	4-5
Hussein 2011 medium passage	Hussein and Batada	2011	Copy number variation and selection during reprogramming to pluripotency	Nature	1025	63472135	0.0206049	10044	1433745	61924	114329	28641	Yes	Pooled medium passage iPSCNVs	Affymetrix SNP 6.0 array	6-11
Hussein 2011 high passage	Hussein and Batada	2011	Copy number variation and selection during reprogramming to pluripotency	Nature	236	24038416	0.00780358	10147	2822417	101858	249708	32531	Yes	Pooled high passage iPSCNVs	Affymetrix SNP 6.0 array	12-26
Laurent 2011 low passage	Laurent	2011	Dynamic changes in the copy number of pluripotency and cell proliferation genes in human ESCs and iPSCs during reprogramming and time in culture.	Cell Stem Cell	22	2209861	0.0007	1469	669662	100448	161854	29868	Yes	Pooled low passage iPSCNVs	Illumina OmniQuad version 1	4-5
Laurent 2011 medium passage	Laurent	2011	Dynamic changes in the copy number of pluripotency and cell proliferation genes in human ESCs and iPSCs during reprogramming and time in culture.	Cell Stem Cell	57	9782605	0.0032	846	2323490	171625	330761	60862	Yes	Pooled medium passage iPSCNVs	Illumina OmniQuad version 1	6-11
Laurent 2011 high passage	Laurent	2011	Dynamic changes in the copy number of pluripotency and cell proliferation genes in human ESCs and iPSCs during reprogramming and time in culture.	Cell Stem Cell	66	24976236	0.0081	743	6659929	378428	970926	89724	Yes	Pooled high passage iPSCNVs	Illumina OmniQuad version 1	12-38

## Sheet: Pooled classicalCNVs
Table S1: CNV datasets.
Dataset name: Pooled classicalCNVs
Chromosome	Start (hg18)	End (hg18)
chr1	51	143245698
chr1	143247675	143248723
chr1	143305027	143307098
chr1	143307449	147111028
chr1	147114414	147117495
chr1	147119651	147123850
chr1	147131915	147137158
chr1	147157395	147210714
chr1	147270051	147290650
chr1	147299795	148068446
chr1	148158167	148158776
chr1	148304368	148304607
chr1	148313539	148314042
chr1	148347128	148347368
chr1	148365823	148366026
chr1	148387476	148390825
chr1	148466721	148466815
chr1	148470473	148470584
chr1	148476718	148477989
chr1	148545352	148546140
chr1	148573121	148573684
chr1	148606344	148606636
chr1	148649701	148651900
chr1	148705441	148705712
chr1	148725990	148726212
chr1	148745549	148745770
chr1	148748557	148749454
chr1	148779001	148782600
chr1	148787376	148789925
chr1	148792751	148796950
chr1	148867816	148868930
chr1	148915946	148916802
chr1	148936576	148940308
chr1	148957351	148959350
chr1	148963212	148963387
chr1	148966901	148970150
chr1	148981851	148984700
chr1	149019301	149022550
chr1	149030801	149033000
chr1	149105774	149105875
chr1	149126713	149129553
chr1	149212576	149215125
chr1	149219763	149220006
chr1	149263247	149263657
chr1	149370976	149373525
chr1	149493505	149493872
chr1	149557942	149560422
chr1	149598000	149676000
chr1	149683170	149683397
chr1	149696776	149699925
chr1	149735641	149735696
chr1	149778964	149779225
chr1	149836690	149837215
chr1	149837376	149839925
chr1	149850176	149852925
chr1	149879776	149882325
chr1	149960151	149961400
chr1	150019255	150019518
chr1	150046801	150086948
chr1	150098751	150103050
chr1	150124169	150124204
chr1	150171738	150172103
chr1	150231776	150234325
chr1	150319601	150320952
chr1	150346756	150351816
chr1	150430630	150430701
chr1	150447609	150447646
chr1	150451451	150463348
chr1	150472401	150474250
chr1	150499451	150505350
chr1	150506651	150507700
chr1	150532951	150538850
chr1	150540839	150554163
chr1	150579951	150583350
chr1	150593988	150594181
chr1	150594487	150595207
chr1	150643334	150657076
chr1	150710478	150710593
chr1	150718850	150719885
chr1	150723993	150724094
chr1	150754481	150754874
chr1	150761982	150763795
chr1	150777150	150778911
chr1	150797134	150857898
chr1	150867493	150868091
chr1	150898724	150927150
chr1	150930640	151013940
chr1	151020562	151041037
chr1	151060001	151062000
chr1	151089639	151089985
chr1	151150299	151151192
chr1	151186926	151188950
chr1	151201951	151204250
chr1	151220095	151220434
chr1	151224510	151271737
chr1	151282349	151298967
chr1	151311171	151354587
chr1	151365251	151365366
chr1	151398351	151402724
chr1	151447064	151447432
chr1	151462573	151468806
chr1	151479440	151493526
chr1	151499176	151502325
chr1	151526688	151529087
chr1	151551847	151587972
chr1	151637229	151637516
chr1	151668151	151672350
chr1	151853947	151855074
chr1	151936655	151936913
chr1	151938268	151961933
chr1	152018763	152040053
chr1	152152975	152153403
chr1	152160476	152163325
chr1	152192678	152196570
chr1	152217569	152217803
chr1	152227051	152228634
chr1	152250263	152250676
chr1	152275400	152275429
chr1	152334820	152408532
chr1	152411112	152412261
chr1	152422739	152428250
chr1	152448636	152626765
chr1	152665149	152665338
chr1	152739776	152743525
chr1	152796476	152799525
chr1	152808451	152812850
chr1	152835307	153063519
chr1	153108806	153109005
chr1	153121210	153123274
chr1	153186162	153188714
chr1	153240576	153261512
chr1	153266360	153266573
chr1	153281977	153282141
chr1	153381884	153529298
chr1	153653074	153653581
chr1	153666906	153667139
chr1	153758974	153759409
chr1	153780954	154168111
chr1	154288976	154291825
chr1	154317126	154320675
chr1	154322607	154323040
chr1	154332551	154337050
chr1	154360764	154361006
chr1	154377961	154378160
chr1	154452838	154453549
chr1	154454678	154455010
chr1	154477501	154480300
chr1	154534277	154534841
chr1	154547614	154547780
chr1	154554578	154554852
chr1	154601735	154620991
chr1	154631066	154631378
chr1	154632711	154635727
chr1	154671576	154674125
chr1	154735976	154738825
chr1	154770105	154770488
chr1	154792551	154796000
chr1	154822853	154823826
chr1	154860451	154862550
chr1	154912176	154914725
chr1	154922824	154923314
chr1	154964101	154966150
chr1	154970848	154972599
chr1	154986976	154989825
chr1	155023852	155023899
chr1	155073081	155073283
chr1	155098351	155102650
chr1	155132779	155134609
chr1	155266958	155267435
chr1	155271401	155273675
chr1	155281401	155283600
chr1	155285320	155285950
chr1	155363242	155363496
chr1	155409004	155433747
chr1	155438751	155443850
chr1	155489862	155490368
chr1	155491329	155627061
chr1	155630079	155630433
chr1	155654351	155658650
chr1	155667634	155668214
chr1	155678610	155685334
chr1	155770045	155879838
chr1	155952021	155952132
chr1	155968644	155968683
chr1	155980742	155980953
chr1	156047051	156050250
chr1	156185808	156186081
chr1	156199419	156199426
chr1	156204046	156204394
chr1	156286724	156286825
chr1	156317249	156317735
chr1	156375889	156376076
chr1	156396704	156396796
chr1	156416190	156418632
chr1	156491449	156503686
chr1	156620551	156624750
chr1	156722890	156723230
chr1	156740251	156743550
chr1	156750909	156788512
chr1	156803806	156992531
chr1	156993084	156994956
chr1	157028570	157270017
chr1	157272042	157272807
chr1	157279390	157286900
chr1	157332610	157335018
chr1	157384975	157390801
chr1	157566551	157589173
chr1	157682551	157708973
chr1	157792706	157793708
chr1	157813178	157813692
chr1	157877027	157885006
chr1	157913351	157918250
chr1	158016376	158018925
chr1	158081948	158082150
chr1	158156310	158175017
chr1	158189583	158202193
chr1	158249597	158249886
chr1	158252100	158417905
chr1	158428356	158428680
chr1	158440576	158443125
chr1	158528059	158528306
chr1	158602901	158604000
chr1	158686258	158686277
chr1	158739834	158740216
chr1	158767480	158767736
chr1	158957077	158960241
chr1	158960649	158961332
chr1	159118452	159187104
chr1	159200951	159203000
chr1	159217060	159217518
chr1	159220001	159227233
chr1	159292187	159292386
chr1	159322351	159326150
chr1	159396358	159398101
chr1	159405359	159405786
chr1	159424298	159424873
chr1	159451263	159451367
chr1	159560025	159577057
chr1	159640946	159647267
chr1	159652176	159929108
chr1	159958057	159969387
chr1	159990169	159990280
chr1	160064863	160334071
chr1	160346675	160346942
chr1	160374743	161141819
chr1	161153399	161159900
chr1	161264153	161264718
chr1	161294776	161297025
chr1	161308590	161308815
chr1	161355394	161355796
chr1	161443566	161444122
chr1	161483841	161483926
chr1	161494513	161494694
chr1	161513114	161513221
chr1	161540953	161541289
chr1	161581031	161581371
chr1	161610385	161610695
chr1	161787651	161791150
chr1	161801451	161806150
chr1	161814306	161814333
chr1	161906280	161906576
chr1	161908501	161909094
chr1	161975895	161976829
chr1	161991051	161994550
chr1	161994573	161994658
chr1	162034051	162037750
chr1	162039344	162045514
chr1	162100705	162101043
chr1	162128508	162128578
chr1	162136551	162141750
chr1	162255968	162256094
chr1	162299101	162300150
chr1	162307864	162307883
chr1	162354751	162360650
chr1	162398147	162398547
chr1	162435726	162437900
chr1	162442615	162443070
chr1	162504226	162530434
chr1	162597061	162597126
chr1	162627751	162631450
chr1	162647580	162655215
chr1	162656169	162657037
chr1	162671701	162673825
chr1	162675757	162676631
chr1	162750408	162750504
chr1	162756667	162756952
chr1	162794151	162796925
chr1	162861204	162861630
chr1	162935429	162938838
chr1	163009365	163009450
chr1	163050292	163050534
chr1	163096805	163097089
chr1	163107712	163107791
chr1	163117142	163117323
chr1	163176651	163178600
chr1	163281475	163281552
chr1	163351857	163352194
chr1	163396069	163438011
chr1	163583779	163583883
chr1	163591751	163593600
chr1	163612727	163613075
chr1	163630131	163630643
chr1	163636451	163640750
chr1	163641990	163642102
chr1	163672180	163672400
chr1	163688263	163691004
chr1	163716133	163716316
chr1	163764601	163766900
chr1	163772442	163772554
chr1	163798510	163800713
chr1	163817401	163825823
chr1	163827655	163827700
chr1	163847882	163848123
chr1	163867421	163867687
chr1	163870187	163871072
chr1	163997176	163999125
chr1	164052127	164078353
chr1	164117213	164117265
chr1	164127978	164129638
chr1	164170586	164181965
chr1	164203451	164210800
chr1	164280044	164280513
chr1	164312601	164314900
chr1	164377911	164549313
chr1	164576545	164576713
chr1	164577776	164580325
chr1	164663087	164663843
chr1	164665851	164671550
chr1	164691651	164693000
chr1	164698376	164701325
chr1	164730221	164730581
chr1	164761966	164800811
chr1	164801503	164801717
chr1	164817501	164820200
chr1	164842909	164843330
chr1	164851074	164851604
chr1	164865806	164866016
chr1	164867470	164867734
chr1	164946061	164951990
chr1	164974901	164977250
chr1	165021251	165033674
chr1	165074576	165077125
chr1	165155776	165158325
chr1	165179848	165181272
chr1	165210426	165212575
chr1	165266423	165270000
chr1	165291461	165293203
chr1	165338779	165338861
chr1	165427583	165624185
chr1	165651021	165651458
chr1	165658468	165658873
chr1	165670726	165671326
chr1	165772691	165772919
chr1	165799760	165800088
chr1	165802604	165803417
chr1	165808805	165809314
chr1	165979453	165979549
chr1	166031464	166037517
chr1	166043751	166046950
chr1	166109986	166110482
chr1	166125087	166125569
chr1	166132701	166134600
chr1	166149499	166149598
chr1	166202853	166203179
chr1	166290721	166293035
chr1	166351880	166391251
chr1	166408809	166468981
chr1	166496941	166496981
chr1	166540529	166540927
chr1	166552643	166552808
chr1	166554276	166557050
chr1	166566601	166568800
chr1	166606382	166610480
chr1	166630200	166631574
chr1	166643680	166646961
chr1	166693542	166695547
chr1	166706476	166709325
chr1	166761752	166762039
chr1	166817786	166817957
chr1	166820551	166820833
chr1	166838201	166841900
chr1	167070051	167072000
chr1	167083564	167083725
chr1	167244948	167887892
chr1	167896698	168243588
chr1	168254324	168254374
chr1	168275732	168276094
chr1	168294000	168298000
chr1	168368625	168368736
chr1	168492528	168492963
chr1	168499885	168500068
chr1	168633899	168655851
chr1	168695027	168695221
chr1	168698064	168698365
chr1	168867201	168868300
chr1	168870036	168870378
chr1	168884212	168885248
chr1	168891688	168908014
chr1	168917840	168918253
chr1	168949075	168949662
chr1	169056648	169057022
chr1	169141451	169143400
chr1	169148367	169149696
chr1	169164571	169165161
chr1	169189543	169189714
chr1	169230625	169230986
chr1	169280736	169280757
chr1	169283797	169284348
chr1	169327977	169328542
chr1	169330476	169333350
chr1	169405594	169405645
chr1	169446401	169446803
chr1	169447217	169447625
chr1	169456616	169457058
chr1	169527717	169528288
chr1	169595746	170261093
chr1	170280761	170290090
chr1	170422267	170422549
chr1	170456748	170460766
chr1	170463673	170463988
chr1	170544716	170544967
chr1	170650519	170650670
chr1	170728019	170728368
chr1	170806376	170809325
chr1	170845660	170845936
chr1	170859176	170861825
chr1	170875977	170876189
chr1	170883328	170883763
chr1	170913792	170913886
chr1	170928776	170931650
chr1	170949345	170950913
chr1	170952688	170953209
chr1	171025745	171028721
chr1	171054087	171054355
chr1	171124185	171127369
chr1	171203092	171203478
chr1	171218976	171221825
chr1	171350189	171351705
chr1	171375787	171376030
chr1	171407877	171407937
chr1	171464851	171470650
chr1	171474048	171474645
chr1	171484548	171486159
chr1	171566053	171566411
chr1	171606703	171615333
chr1	171711976	171714825
chr1	171810449	171811727
chr1	171873358	171878552
chr1	171893745	171894180
chr1	171908752	171909313
chr1	171924088	171924320
chr1	171930277	171930696
chr1	172021472	172021555
chr1	172130556	172130584
chr1	172162968	172183745
chr1	172196277	172199145
chr1	172211261	172211780
chr1	172230744	172234370
chr1	172268514	172268706
chr1	172311101	172313150
chr1	172371126	172373275
chr1	172376497	172376709
chr1	172417473	172736528
chr1	172751228	172751574
chr1	172760421	172760633
chr1	172785576	172788125
chr1	172812957	172812994
chr1	172822966	172860887
chr1	172879063	172880484
chr1	173052822	173053074
chr1	173060767	173069850
chr1	173077265	173077810
chr1	173260951	173264825
chr1	173289009	173292553
chr1	173335651	173345150
chr1	173352787	173354406
chr1	173358122	173358364
chr1	173461477	173468825
chr1	173475801	173476950
chr1	173512311	173512525
chr1	173549739	173550386
chr1	173550576	173550615
chr1	173594713	173595100
chr1	173608051	173612350
chr1	173661901	173663750
chr1	173678015	173678877
chr1	173693351	173696350
chr1	173717649	173719217
chr1	173743092	173743560
chr1	173833098	173833390
chr1	173851379	173851669
chr1	173859454	173860015
chr1	173884551	173889125
chr1	173984030	173984201
chr1	173999151	174003350
chr1	174005199	174005230
chr1	174049999	174051769
chr1	174062803	174063301
chr1	174075692	174080690
chr1	174139662	174154531
chr1	174215970	174216054
chr1	174270712	174286784
chr1	174367601	174370025
chr1	174419033	174419463
chr1	174493301	174497800
chr1	174536588	174536755
chr1	174587481	174587681
chr1	174630976	174633525
chr1	174743776	174746825
chr1	174770438	174771011
chr1	174828198	174828630
chr1	174841855	174842125
chr1	174857100	174880134
chr1	174971351	174973550
chr1	175030387	175030642
chr1	175318358	175318886
chr1	175384126	175386925
chr1	175485997	175486261
chr1	175512771	175514242
chr1	175538557	175544011
chr1	175585451	175589750
chr1	175601013	175604325
chr1	175604739	175607775
chr1	175642751	175647350
chr1	175650301	175652550
chr1	175654889	175655306
chr1	175753801	175755950
chr1	175838753	175838808
chr1	175861336	175861777
chr1	175919351	175920750
chr1	175935076	175935487
chr1	175986500	175986527
chr1	176025642	176026675
chr1	176252909	176253055
chr1	176336652	176336812
chr1	176344404	176345433
chr1	176397301	176399350
chr1	176417509	176417823
chr1	176486492	176489212
chr1	176493563	176494120
chr1	176545561	176545752
chr1	176664195	176664541
chr1	176676791	176686166
chr1	176730214	176738117
chr1	176741509	176741778
chr1	176753395	176753743
chr1	176759951	176770817
chr1	176788924	176789138
chr1	176801312	176801356
chr1	176805576	176808125
chr1	176884293	176886088
chr1	176910209	176910214
chr1	176925091	177129888
chr1	177158870	177163101
chr1	177175385	177175671
chr1	177214770	177214855
chr1	177220348	177243352
chr1	177243912	177246455
chr1	177260576	177263125
chr1	177275176	177277725
chr1	177338061	177338429
chr1	177370576	177373125
chr1	177392626	177392661
chr1	177432058	177437083
chr1	177464176	177466925
chr1	177472930	177472985
chr1	177511475	177512951
chr1	177515760	177516163
chr1	177523071	177523110
chr1	177560517	177560973
chr1	177578887	177579453
chr1	177594251	177601717
chr1	177615966	177667156
chr1	177720251	177726300
chr1	177734262	177736379
chr1	177758547	177758886
chr1	177789163	177789499
chr1	177815702	177845262
chr1	177851529	177851555
chr1	177871951	177876550
chr1	177917271	177917872
chr1	177970789	177971277
chr1	178018701	178020600
chr1	178072576	178074666
chr1	178085753	178086140
chr1	178156427	178156984
chr1	178192182	178194681
chr1	178211524	178338610
chr1	178373801	178375850
chr1	178389376	178392325
chr1	178449751	178451800
chr1	178464376	178467325
chr1	178494960	178497205
chr1	178538397	178540796
chr1	178558901	178561000
chr1	178783753	178783928
chr1	178810832	178810891
chr1	178822761	178822790
chr1	178888636	178889109
chr1	178891401	178893450
chr1	178894860	178895120
chr1	178927737	178928215
chr1	178934301	178939100
chr1	178960330	178960676
chr1	179015301	179023577
chr1	179081280	179081460
chr1	179094766	179094878
chr1	179105401	179109100
chr1	179124153	179124483
chr1	179147576	179150125
chr1	179179132	179179218
chr1	179200300	179296378
chr1	179308051	179312350
chr1	179314008	179314349
chr1	179323976	179326825
chr1	179339976	179342825
chr1	179414727	179415165
chr1	179460501	179464400
chr1	179475835	179478180
chr1	179564386	179564707
chr1	179574256	179574283
chr1	179591332	179591356
chr1	179652028	179652238
chr1	179661888	179663309
chr1	179669041	179669506
chr1	179706094	179706195
chr1	179843882	179844470
chr1	179854936	179855292
chr1	179867863	179868174
chr1	179871788	179878664
chr1	179970392	179970792
chr1	180053182	180053523
chr1	180062937	180063126
chr1	180091160	180094124
chr1	180119551	180125450
chr1	180174571	180174667
chr1	180316020	180316579
chr1	180466469	180466574
chr1	180482098	180482545
chr1	180537011	180538452
chr1	180549486	180549900
chr1	180555828	180556377
chr1	180591129	180591478
chr1	180645955	180646428
chr1	180681701	180684000
chr1	180687015	180687341
chr1	180687430	180687780
chr1	180768974	180769275
chr1	180773264	180773476
chr1	180826453	180826551
chr1	180867157	180869160
chr1	180878651	180882450
chr1	180941220	180941567
chr1	180956609	180956770
chr1	181043260	181048506
chr1	181073976	181076525
chr1	181086113	181086388
chr1	181135024	181136102
chr1	181162794	181162859
chr1	181165601	181167450
chr1	181207966	181239627
chr1	181257901	181260825
chr1	181366469	181400751
chr1	181575141	181575862
chr1	181575976	181576395
chr1	181781848	181781936
chr1	181848301	181854700
chr1	181949524	181949704
chr1	182044934	182052162
chr1	182184541	182184834
chr1	182207083	182207433
chr1	182245900	182247200
chr1	182271776	182274325
chr1	182376175	182376382
chr1	182424979	182425064
chr1	182545254	182545755
chr1	182589443	182589619
chr1	182621976	182624825
chr1	182987208	182987761
chr1	182989176	182991725
chr1	183058851	183058947
chr1	183061124	183061330
chr1	183080887	183087926
chr1	183112682	183113035
chr1	183203543	183204091
chr1	183217045	183217399
chr1	183224001	183226050
chr1	183228353	183236830
chr1	183274951	183279750
chr1	183279976	183282825
chr1	183427025	183427202
chr1	183450583	183450842
chr1	183639001	183641000
chr1	183700914	183701425
chr1	183704015	183704328
chr1	183771298	183771658
chr1	183828768	183829064
chr1	183836297	183836716
chr1	183846966	183880836
chr1	183946340	184537500
chr1	184541801	184545000
chr1	184562051	184564150
chr1	184665384	184665485
chr1	184694701	184696700
chr1	184766941	184767156
chr1	184818223	184820735
chr1	184862840	184863076
chr1	184909052	184967582
chr1	184996944	184997527
chr1	185009737	185009879
chr1	185026252	185036406
chr1	185091776	185094325
chr1	185106251	185106759
chr1	185113101	185115150
chr1	185170173	185170310
chr1	185365966	185400933
chr1	185448890	185448986
chr1	185562664	185567417
chr1	185601451	185603600
chr1	185623560	185623661
chr1	185664658	185664741
chr1	185666000	185672000
chr1	185688590	185688821
chr1	185708431	185710432
chr1	185729451	185735050
chr1	185736153	185736413
chr1	185763850	185769932
chr1	185819288	185866060
chr1	185912515	186064204
chr1	186073198	186073249
chr1	186122929	186123209
chr1	186160449	186160545
chr1	186195794	186196070
chr1	186205985	186214018
chr1	186221983	186222338
chr1	186320001	186322000
chr1	186333951	186337750
chr1	186370068	186370251
chr1	186395458	186395852
chr1	186416408	186416599
chr1	186441229	186441455
chr1	186445376	186447925
chr1	186453033	186453392
chr1	186473801	186475750
chr1	186484101	186486400
chr1	186508901	186510800
chr1	186516795	186550462
chr1	186555966	186584957
chr1	186597551	186601850
chr1	186610642	186611223
chr1	186634151	186638450
chr1	186654551	186661800
chr1	186682622	186682812
chr1	186704793	186705142
chr1	186758651	186758679
chr1	186788789	186789257
chr1	186791157	186791326
chr1	186804151	186808750
chr1	186811290	186811571
chr1	186815166	186815251
chr1	186838019	186914210
chr1	186919766	186920036
chr1	186921709	186921765
chr1	186925944	186926234
chr1	186933057	186933162
chr1	186950065	187117484
chr1	187146251	187149850
chr1	187155151	187161250
chr1	187214034	187214224
chr1	187225724	187234000
chr1	187239001	187245650
chr1	187247387	187247749
chr1	187250644	187304927
chr1	187312901	187313950
chr1	187321647	187321835
chr1	187330966	187360354
chr1	187378475	187378999
chr1	187415251	187418550
chr1	187448048	187519624
chr1	187540851	187543750
chr1	187559181	187559485
chr1	187559966	187581923
chr1	187590944	187591144
chr1	187592483	187819202
chr1	187832097	187832117
chr1	187855815	187856298
chr1	187871701	187873700
chr1	187897346	187935615
chr1	187964872	187964903
chr1	187970001	188075065
chr1	188087966	188145217
chr1	188149939	188150205
chr1	188180651	188185650
chr1	188236989	188253049
chr1	188253601	188255700
chr1	188318051	188321650
chr1	188384335	188384362
chr1	188404000	188410000
chr1	188421851	188425450
chr1	188461051	188464750
chr1	188491857	188492425
chr1	188504451	188508250
chr1	188517751	188521350
chr1	188530551	188538200
chr1	188546251	188549550
chr1	188574743	188574768
chr1	188576284	188578514
chr1	188592554	188593916
chr1	188600501	188602600
chr1	188629151	188635850
chr1	188643382	188648109
chr1	188682251	188684450
chr1	188693351	188697150
chr1	188704551	188708750
chr1	188716976	188719525
chr1	188722749	188776626
chr1	188848966	188874056
chr1	188911651	188916750
chr1	188917072	188946473
chr1	188951551	188956050
chr1	188964076	188967000
chr1	188973251	188976850
chr1	188986318	188986497
chr1	189011351	189015050
chr1	189063223	189063334
chr1	189065459	189065979
chr1	189078205	189078631
chr1	189103251	189105150
chr1	189140252	189142457
chr1	189176501	189178400
chr1	189191051	189194250
chr1	189199836	189200176
chr1	189230351	189233650
chr1	189255351	189259150
chr1	189259966	189282104
chr1	189324301	189326450
chr1	189346738	189347048
chr1	189355001	189357000
chr1	189412151	189416650
chr1	189429501	189431500
chr1	189470252	189472328
chr1	189567753	189696846
chr1	189729097	189787929
chr1	189809120	189809553
chr1	189811576	189814000
chr1	189835471	189835841
chr1	189845801	189846850
chr1	189847343	189847709
chr1	189863401	189865300
chr1	189884051	189885900
chr1	189923568	189927799
chr1	189983338	189993688
chr1	190004351	190007550
chr1	190039595	190142375
chr1	190181551	190186950
chr1	190190867	190284246
chr1	190303295	190303642
chr1	190322630	190322827
chr1	190357071	190358880
chr1	190369701	190372300
chr1	190404395	190405181
chr1	190451651	190454550
chr1	190458001	190460000
chr1	190472655	190481687
chr1	190508841	190509068
chr1	190560303	190560564
chr1	190599270	190599355
chr1	190617966	190634775
chr1	190660860	190661091
chr1	190676275	190676618
chr1	190685545	190685868
chr1	190701303	190701327
chr1	190786302	190786539
chr1	190837330	190838734
chr1	190876407	190876492
chr1	190892097	190892112
chr1	190941506	190950386
chr1	190988177	190988643
chr1	191038801	191041200
chr1	191086161	191087791
chr1	191091201	191094725
chr1	191107798	191108046
chr1	191115633	191115802
chr1	191116651	191118800
chr1	191125851	191129750
chr1	191147324	191156613
chr1	191168631	191169096
chr1	191188229	191188514
chr1	191207751	191209000
chr1	191236707	191237286
chr1	191249289	191249861
chr1	191340958	191342339
chr1	191396476	191399325
chr1	191469101	191471150
chr1	191494100	191494339
chr1	191500976	191503525
chr1	191528689	191528886
chr1	191575616	191576567
chr1	191588444	191588667
chr1	191601966	191629241
chr1	191688731	191688785
chr1	191709719	191710082
chr1	191732301	191733514
chr1	191798976	191801075
chr1	191808463	191809805
chr1	191811059	191811233
chr1	191816207	191822297
chr1	191823750	191824104
chr1	191830261	191830843
chr1	191878794	192254888
chr1	192263851	192265050
chr1	192265555	192266904
chr1	192271507	192271930
chr1	192326488	192326996
chr1	192333776	192336350
chr1	192407951	192412050
chr1	192426786	192426957
chr1	192438737	192438924
chr1	192447051	192450750
chr1	192454367	192456800
chr1	192465993	192466077
chr1	192473751	192477450
chr1	192493346	192493855
chr1	192538526	192540975
chr1	192541551	192544750
chr1	192559633	192559849
chr1	192569551	192571600
chr1	192577151	192579100
chr1	192604851	192609350
chr1	192615151	192621950
chr1	192629014	192864699
chr1	192879551	192883950
chr1	192887443	192887673
chr1	192913026	192915650
chr1	192923651	192925600
chr1	192933451	192937450
chr1	192938551	192942063
chr1	192954151	192957850
chr1	192960651	192963850
chr1	193026148	193026458
chr1	193069350	193074511
chr1	193120951	193125750
chr1	193127801	193130200
chr1	193175526	193175652
chr1	193180051	193184750
chr1	193190751	193195150
chr1	193200874	193213877
chr1	193256051	193260250
chr1	193271678	193286328
chr1	193306523	193307281
chr1	193309724	193310301
chr1	193334858	193334972
chr1	193337057	193337331
chr1	193340193	193340385
chr1	193344201	193346400
chr1	193350804	193351157
chr1	193368065	193368511
chr1	193410966	193412542
chr1	193424000	193457850
chr1	193458316	193653520
chr1	193667681	193685477
chr1	193686960	193750270
chr1	193784701	193786650
chr1	193792850	193798040
chr1	193806701	193808850
chr1	193814251	193821450
chr1	193823951	193827250
chr1	193862966	193886227
chr1	193955548	193971251
chr1	194011551	194014950
chr1	194060751	194065050
chr1	194067351	194069950
chr1	194097653	194139450
chr1	194144651	194148250
chr1	194168299	194454288
chr1	194493151	194499850
chr1	194505072	194506687
chr1	194564701	194566825
chr1	194645801	194648000
chr1	194669551	194674750
chr1	194715235	194716088
chr1	194725251	194727400
chr1	194739106	194739624
chr1	194827351	194829600
chr1	194837801	194839900
chr1	194843618	194843792
chr1	194868987	194870916
chr1	194881471	194881700
chr1	194976941	195204159
chr1	195206873	195207529
chr1	195228600	195244800
chr1	195246268	195246429
chr1	195356848	195357139
chr1	195358100	195358300
chr1	195366641	195366879
chr1	195399626	195401775
chr1	195490081	195490290
chr1	195501633	195502217
chr1	195535351	195536486
chr1	195585957	195599187
chr1	195670840	195671036
chr1	195688701	195690750
chr1	195694341	195694622
chr1	195765918	195770965
chr1	195811705	195903656
chr1	195932799	195932892
chr1	195945501	195949400
chr1	195954322	195957480
chr1	195988198	195989129
chr1	196005676	196007725
chr1	196010001	196012250
chr1	196022069	196023867
chr1	196024251	196025619
chr1	196038151	196044050
chr1	196158651	196162850
chr1	196222008	196222229
chr1	196228626	196230850
chr1	196238801	196239011
chr1	196270072	196273812
chr1	196283536	196286068
chr1	196307836	196308125
chr1	196316971	196317301
chr1	196347248	196347462
chr1	196385351	196389218
chr1	196479640	196479936
chr1	196509883	196510204
chr1	196569351	196578050
chr1	196632710	196633802
chr1	196665885	196755113
chr1	196763351	196766550
chr1	196790901	196792900
chr1	196956501	196960100
chr1	197020401	197022300
chr1	197038651	197043750
chr1	197076851	197078950
chr1	197152605	197153556
chr1	197192304	197192420
chr1	197215222	197223208
chr1	197295301	197365481
chr1	197375051	197382350
chr1	197595801	197598000
chr1	197624894	197625326
chr1	197695501	197697450
chr1	197704601	197707800
chr1	197713376	197715925
chr1	197808393	197812030
chr1	197829410	197833522
chr1	197891237	197891434
chr1	197910701	198026900
chr1	198098352	198098592
chr1	198130178	198130783
chr1	198139351	198142250
chr1	198150203	198150351
chr1	198153966	198179540
chr1	198194376	198196925
chr1	198235551	198235558
chr1	198360893	198360989
chr1	198381205	198381252
chr1	198522137	198535365
chr1	198556526	198556565
chr1	198562665	198562696
chr1	198648841	198649432
chr1	198714547	224366325
chr1	224375476	224378325
chr1	224388454	224388780
chr1	224395800	224396661
chr1	224441890	224575268
chr1	224610613	224610683
chr1	224615806	224616342
chr1	224650453	224650802
chr1	224675452	224675736
chr1	224679225	224679593
chr1	224801801	224805000
chr1	224823226	224823361
chr1	224824229	224824644
chr1	224846647	224899927
chr1	224901651	224905850
chr1	224990476	224993325
chr1	224994020	224994289
chr1	225002318	225002358
chr1	225060973	225061929
chr1	225065505	225065601
chr1	225095888	225126550
chr1	225157302	225157683
chr1	225194241	225245571
chr1	225355351	225360050
chr1	225370743	225370975
chr1	225380774	225380805
chr1	225390445	225390770
chr1	225402410	225402723
chr1	225449351	225453950
chr1	225498290	225498400
chr1	225509718	225517000
chr1	225518533	225519083
chr1	225529533	225550200
chr1	225568973	225569260
chr1	225571726	225574075
chr1	225668643	225669010
chr1	225680701	225682700
chr1	225750751	225754650
chr1	225767551	225772050
chr1	225805043	225957591
chr1	225969748	225969816
chr1	225979097	226034561
chr1	226041376	226043925
chr1	226048476	226051325
chr1	226051888	226071868
chr1	226089776	226092325
chr1	226101754	226363368
chr1	226390295	226390367
chr1	226393376	226395925
chr1	226408451	226414525
chr1	226427576	226430125
chr1	226435776	226438325
chr1	226464351	226469725
chr1	226490851	226495451
chr1	226497797	226500123
chr1	226522770	226752622
chr1	226772492	226772652
chr1	226783177	226872506
chr1	226881307	226881874
chr1	226885436	226886743
chr1	226929512	226930075
chr1	226936476	226939325
chr1	226940310	226940735
chr1	226959651	226963750
chr1	226971621	226971687
chr1	226982951	226986450
chr1	227000433	227000610
chr1	227026508	227026863
chr1	227047572	227049001
chr1	227167983	227168059
chr1	227258294	227258469
chr1	227271766	227271889
chr1	227298501	227326025
chr1	227349751	227353350
chr1	227371786	227372112
chr1	227414943	227415213
chr1	227420651	227424850
chr1	227438736	227441400
chr1	227477950	227480214
chr1	227533367	227534879
chr1	227543976	227546525
chr1	227584000	227616000
chr1	227655489	227655881
chr1	227680161	227680612
chr1	227710151	227713650
chr1	227758651	227762850
chr1	227789919	227896581
chr1	227977084	227977264
chr1	227988151	227992650
chr1	228073264	228073435
chr1	228171769	228171932
chr1	228174132	228174508
chr1	228197451	228201950
chr1	228262605	228267706
chr1	228268476	228271325
chr1	228293592	228295173
chr1	228310407	228311010
chr1	228311451	228315750
chr1	228400685	228400947
chr1	228432928	228433122
chr1	228475207	228476231
chr1	228477381	228478192
chr1	228482661	228483917
chr1	228502361	228510401
chr1	228517614	228517990
chr1	228531954	228539850
chr1	228560880	228561003
chr1	228568676	228589684
chr1	228594451	228608600
chr1	228621639	228621699
chr1	228626351	228630750
chr1	228646000	228656000
chr1	228774851	228779150
chr1	228788851	228793150
chr1	228798188	228798383
chr1	228828773	228829109
chr1	228886101	228886116
chr1	228917351	228921550
chr1	228926978	228927539
chr1	229069476	229072325
chr1	229080976	229083525
chr1	229100990	229101422
chr1	229135280	229135690
chr1	229151744	229152093
chr1	229179776	229182325
chr1	229187039	229414790
chr1	229480801	229504615
chr1	229559783	229559879
chr1	229601849	229612779
chr1	229622251	229626650
chr1	229627888	229673003
chr1	229718014	229879757
chr1	229907686	229908183
chr1	229933951	229937650
chr1	229940706	229941251
chr1	229964493	229964656
chr1	229998683	229998965
chr1	230000896	230002650
chr1	230114951	230115962
chr1	230138081	230138592
chr1	230211660	230211771
chr1	230238151	230242350
chr1	230310787	230310968
chr1	230316082	230316148
chr1	230361641	230362208
chr1	230416623	230417008
chr1	230464101	230466200
chr1	230488551	230490600
chr1	230514423	230514534
chr1	230524051	230528750
chr1	230569476	230572325
chr1	230575713	230576264
chr1	230576628	230580289
chr1	230618043	230618595
chr1	230654363	230654692
chr1	230698928	230698946
chr1	230788474	230789653
chr1	230831376	230834325
chr1	230841501	230843500
chr1	230879975	230881160
chr1	230883852	230886207
chr1	230903097	230903545
chr1	230906162	230906486
chr1	230918201	230920150
chr1	230920935	230933479
chr1	230935861	230936127
chr1	230956876	230965864
chr1	231061305	231061352
chr1	231096003	231096026
chr1	231144834	231145006
chr1	231330690	231330708
chr1	231375801	231377850
chr1	231408706	231409043
chr1	231448504	231448694
chr1	231503104	231518686
chr1	231528051	231532950
chr1	231534565	231535081
chr1	231585718	231586064
chr1	231589072	231589423
chr1	231683451	231685400
chr1	231795185	231797850
chr1	231832888	231833668
chr1	231867808	231868056
chr1	231912148	231912358
chr1	231921304	231921658
chr1	231926850	231927200
chr1	231931595	231932201
chr1	231980151	231982150
chr1	232026851	232032150
chr1	232038501	232039700
chr1	232106176	232109125
chr1	232126694	232452791
chr1	232598476	232601325
chr1	232608638	232608810
chr1	232629506	232629602
chr1	232653101	232655100
chr1	232678751	232683350
chr1	232759401	232761450
chr1	232769243	232776070
chr1	232800669	232801084
chr1	232809051	232813950
chr1	232853183	232872648
chr1	232879906	232880245
chr1	232916071	232916224
chr1	232953258	232961730
chr1	232976966	233024889
chr1	233048624	233048802
chr1	233060000	233070000
chr1	233103751	233107050
chr1	233141608	233141882
chr1	233167440	233167749
chr1	233196976	233199825
chr1	233204872	233204948
chr1	233227551	233229575
chr1	233257776	233260325
chr1	233320684	233323597
chr1	233364963	233365296
chr1	233412321	233412523
chr1	233421112	233421547
chr1	233470364	233470550
chr1	233511142	233511722
chr1	233528729	233528999
chr1	233602901	233606000
chr1	233610085	233610120
chr1	233727012	233727355
chr1	233758510	233759074
chr1	233809024	233809790
chr1	233815051	233819850
chr1	233856880	233858741
chr1	233878501	233881825
chr1	233888413	233888600
chr1	233939244	233939971
chr1	234027503	234027764
chr1	234095476	234098325
chr1	234120551	234122550
chr1	234187054	234187220
chr1	234267576	234270175
chr1	234310887	234363388
chr1	234370976	234373825
chr1	234377751	234382050
chr1	234394503	234394902
chr1	234396184	234396537
chr1	234429329	234432825
chr1	234447260	234447311
chr1	234474176	234476725
chr1	234501576	234502776
chr1	234509153	234509588
chr1	234510476	234513325
chr1	234604793	234606477
chr1	234613267	234619424
chr1	234635601	234635901
chr1	234650379	234653136
chr1	234657051	234660650
chr1	234661427	234661977
chr1	234665731	234854412
chr1	234856290	234856303
chr1	234915376	234917925
chr1	234938801	234939900
chr1	234942351	234946050
chr1	234983651	235724285
chr1	235776552	235776948
chr1	235794121	235794544
chr1	235820675	235821523
chr1	235898901	235901300
chr1	235926551	235928450
chr1	235989615	235989779
chr1	236019368	236019479
chr1	236034202	236034550
chr1	236039993	236040221
chr1	236106017	236111456
chr1	236176893	236181505
chr1	236279451	236283650
chr1	236383203	236384876
chr1	236399651	236404050
chr1	236418154	236418510
chr1	236429663	236430073
chr1	236480951	236483000
chr1	236487451	236489500
chr1	236550986	236554542
chr1	236560780	236561273
chr1	236568230	236568888
chr1	236615001	236617175
chr1	236675676	236679950
chr1	236720552	236720987
chr1	236725251	236727450
chr1	236759879	236767922
chr1	236787841	236788020
chr1	236790945	236791113
chr1	236808176	236810725
chr1	236817122	236818941
chr1	236824206	236824649
chr1	236824683	236846513
chr1	236849664	236850230
chr1	236856651	236858700
chr1	236870651	236872700
chr1	236878951	236883450
chr1	236892147	236892188
chr1	236898541	236900059
chr1	236918801	236922717
chr1	236949951	236953150
chr1	236997482	237019245
chr1	237046351	237049650
chr1	237082388	237084817
chr1	237113536	237113802
chr1	237133231	237135078
chr1	237135351	237138350
chr1	237214414	237239406
chr1	237264051	237266000
chr1	237289701	237291650
chr1	237384120	237384295
chr1	237391582	237423750
chr1	237461651	237463700
chr1	237466751	237469750
chr1	237492855	237493197
chr1	237519051	237522450
chr1	237561971	237737238
chr1	237781301	237783650
chr1	237818726	237820750
chr1	237846730	237848490
chr1	237917376	237919925
chr1	237931241	237931452
chr1	237953951	237957350
chr1	237960751	237963950
chr1	237996581	237996612
chr1	238020926	238021031
chr1	238151151	238153050
chr1	238188801	238190900
chr1	238193497	238258650
chr1	238285940	238291665
chr1	238311976	238314525
chr1	238320551	238324000
chr1	238369077	238369401
chr1	238394268	238429597
chr1	238436051	238439750
chr1	238458501	238463150
chr1	238468887	238469847
chr1	238549417	238550251
chr1	238594972	238595347
chr1	238623673	238624896
chr1	238683500	238684045
chr1	238707151	238709250
chr1	238742367	238742478
chr1	238766412	238766772
chr1	238790751	238795050
chr1	238822683	238823456
chr1	238852185	238852718
chr1	238882098	238882199
chr1	238912747	239023472
chr1	239033643	239033816
chr1	239062579	239062804
chr1	239072062	239072475
chr1	239109051	239115050
chr1	239171476	239171682
chr1	239191834	239450956
chr1	239466475	239466710
chr1	239534151	239538550
chr1	239556699	239557352
chr1	239585051	239589000
chr1	239642910	239642925
chr1	239652126	239654730
chr1	239658998	239663139
chr1	239683956	239684057
chr1	239686680	239686864
chr1	239695656	239695726
chr1	239748176	239750725
chr1	239758176	239758789
chr1	239800000	239812000
chr1	239816056	239816632
chr1	239869176	239871725
chr1	239871762	239920605
chr1	239968239	239968465
chr1	239975206	239975693
chr1	240000976	240003025
chr1	240071574	240071744
chr1	240099588	240099761
chr1	240126343	240126739
chr1	240142931	240143214
chr1	240144001	240144283
chr1	240147178	240156418
chr1	240196123	240245884
chr1	240246912	240247405
chr1	240267870	240625600
chr1	240627221	240632656
chr1	240665105	240665531
chr1	240674561	240674672
chr1	240751467	240751671
chr1	240753376	240756200
chr1	240774301	240775450
chr1	240777190	240777865
chr1	240779156	240779340
chr1	240807646	240926303
chr1	240926839	240927052
chr1	240982830	240984673
chr1	240986538	241375813
chr1	241431351	241435850
chr1	241455176	241457200
chr1	241491775	241492398
chr1	241513831	241513878
chr1	241568822	241569152
chr1	241590885	241592951
chr1	241703401	241704384
chr1	241752875	241761891
chr1	241847451	241852350
chr1	241882642	241882774
chr1	241929374	241929430
chr1	241937444	241937708
chr1	242075379	242075638
chr1	242078351	242082325
chr1	242092651	242092928
chr1	242163026	242165275
chr1	242208464	242210393
chr1	242228566	242228777
chr1	242256943	242257148
chr1	242274945	242276689
chr1	242277576	242280825
chr1	242336435	242336632
chr1	242353899	242354657
chr1	242386485	242386657
chr1	242397771	242398111
chr1	242411051	242414950
chr1	242486248	242486412
chr1	242491383	242491718
chr1	242505001	242507100
chr1	242525660	242526061
chr1	242583567	242586158
chr1	242611441	242768123
chr1	242812735	242812990
chr1	242813686	242815144
chr1	242830604	242830771
chr1	242831583	242832064
chr1	242850601	242851900
chr1	242895269	242896350
chr1	242907582	242922567
chr1	242959376	242961925
chr1	242988955	242989343
chr1	243022151	243024362
chr1	243031582	243097009
chr1	243112568	243113226
chr1	243124604	243263523
chr1	243285766	243286031
chr1	243295449	243295703
chr1	243307801	243308183
chr1	243322808	243323336
chr1	243332648	243333626
chr1	243372967	243373128
chr1	243382842	243394708
chr1	243415606	243416264
chr1	243500032	243500342
chr1	243505832	243509159
chr1	243509351	243512500
chr1	243538776	243541325
chr1	243546005	243546540
chr1	243553774	243554205
chr1	243559376	243562125
chr1	243572119	243572337
chr1	243621541	243622051
chr1	243641232	243641895
chr1	243670651	243675650
chr1	243703226	243750298
chr1	243844703	243845036
chr1	243848444	243849055
chr1	243859735	243959554
chr1	244022905	244036614
chr1	244055896	244056269
chr1	244095685	244103915
chr1	244114652	244124234
chr1	244141110	244188934
chr1	244192463	244192965
chr1	244203301	244208450
chr1	244221751	244223850
chr1	244233762	244234113
chr1	244255226	244255327
chr1	244271842	244272005
chr1	244273089	244273269
chr1	244291443	244291531
chr1	244300051	244304250
chr1	244307879	244308097
chr1	244343095	244343134
chr1	244386105	244456000
chr1	244460651	244466050
chr1	244473292	244473651
chr1	244480151	244483325
chr1	244491570	244492047
chr1	244502965	244503548
chr1	244504151	244507850
chr1	244510673	244510923
chr1	244538218	244538348
chr1	244542543	244568611
chr1	244591651	244594450
chr1	244607776	244610075
chr1	244611747	244612149
chr1	244617051	244620850
chr1	244625478	244625699
chr1	244632268	244632458
chr1	244651274	244651562
chr1	244658920	244659283
chr1	244692026	244692313
chr1	244712351	244716650
chr1	244723555	244723822
chr1	244738919	244739465
chr1	244748551	244753850
chr1	244769513	244770278
chr1	244774132	244774467
chr1	244776197	244776613
chr1	244784704	244785105
chr1	244806227	244808300
chr1	244815301	244817450
chr1	244836218	244866484
chr1	244940307	244940418
chr1	244943651	244947850
chr1	244994704	244995243
chr1	245002243	245002625
chr1	245004612	245004853
chr1	245011051	245015250
chr1	245015528	245015896
chr1	245022776	245025325
chr1	245035801	245037600
chr1	245039425	245039708
chr1	245047276	245050450
chr1	245053451	245057850
chr1	245072893	245073346
chr1	245087599	245090903
chr1	245094390	245094957
chr1	245160176	245163125
chr1	245169569	245171287
chr1	245236639	245439892
chr1	245449473	245585061
chr1	245591051	245595250
chr1	245599582	245626707
chr1	245634151	245638350
chr1	245646461	245646782
chr1	245657443	245657915
chr1	245676365	245680850
chr1	245688144	245688796
chr1	245720273	245721970
chr1	245728051	245731650
chr1	245746651	245749850
chr1	245772582	245819589
chr1	245847711	246960987
chr1	246961179	246961640
chr1	246972624	246976325
chr1	247036546	247036657
chr1	247052671	247052971
chr1	247055051	247060086
chr1	247064179	247064666
chr1	247087433	247087667
chr1	247098401	247100900
chr1	247111544	247117170
chr1	247146000	247164000
chr1	247170034	247170475
chr1	247190751	247200750
chr10	50073	133427
chr10	169776	175050
chr10	300001	302500
chr10	330507	330718
chr10	338551	343050
chr10	343801	344579
chr10	349403	363048
chr10	370425	370708
chr10	373282	373854
chr10	382501	383450
chr10	384902	393036
chr10	393576	396125
chr10	403732	404280
chr10	405121	405483
chr10	412351	416750
chr10	435363	441950
chr10	451751	456050
chr10	463520	464087
chr10	464176	466725
chr10	479896	485950
chr10	490358	490798
chr10	509414	509579
chr10	512376	515525
chr10	515771	516080
chr10	525807	526183
chr10	532060	532749
chr10	541473	541711
chr10	550351	554650
chr10	559174	559738
chr10	568253	569086
chr10	576803	577175
chr10	579221	579502
chr10	580017	580193
chr10	584773	605687
chr10	612751	618550
chr10	628269	629017
chr10	675938	675993
chr10	681017	681343
chr10	685640	688173
chr10	689812	697250
chr10	702151	727125
chr10	732482	732889
chr10	734151	738550
chr10	752151	756350
chr10	757976	760825
chr10	762216	762611
chr10	769951	793570
chr10	806224	806449
chr10	806814	806997
chr10	813255	813541
chr10	814249	814524
chr10	815325	815729
chr10	817079	817415
chr10	819151	821250
chr10	825551	834650
chr10	844613	844709
chr10	965751	969950
chr10	986301	990500
chr10	996600	996724
chr10	1045925	1047375
chr10	1051243	1051758
chr10	1052596	1052963
chr10	1074512	1075202
chr10	1081672	1086308
chr10	1106681	1106856
chr10	1128651	1133250
chr10	1138050	1138221
chr10	1192448	1220968
chr10	1224773	1226511
chr10	1241213	1241459
chr10	1249861	1249945
chr10	1250211	1250545
chr10	1263815	1283417
chr10	1297373	1298364
chr10	1347655	1348035
chr10	1358981	1359702
chr10	1372883	1373307
chr10	1373481	1373905
chr10	1390833	1390992
chr10	1391907	1392403
chr10	1394176	1397000
chr10	1400220	1400524
chr10	1400813	1401921
chr10	1405951	1410150
chr10	1415519	1424339
chr10	1427851	1431550
chr10	1440476	1443325
chr10	1445482	1445918
chr10	1453951	1458250
chr10	1470985	1472435
chr10	1474051	1479050
chr10	1483739	1483904
chr10	1487435	1487716
chr10	1491901	1497050
chr10	1506091	1506192
chr10	1506611	1506912
chr10	1511296	1545492
chr10	1555951	1560250
chr10	1571241	1576650
chr10	1578701	1581000
chr10	1584635	1584872
chr10	1590676	1591035
chr10	1592544	1592872
chr10	1603733	1604371
chr10	1607179	1607291
chr10	1622451	1627450
chr10	1632951	1637150
chr10	1647551	1651050
chr10	1674386	1674472
chr10	1677551	1681950
chr10	1685702	1685885
chr10	1691841	1692283
chr10	1707111	1707589
chr10	1725851	1735325
chr10	1777151	1781350
chr10	1782283	1782761
chr10	1805570	1805927
chr10	1831351	1835650
chr10	1853064	1909687
chr10	1974799	1975063
chr10	2003583	2004053
chr10	2016578	2017236
chr10	2044500	2044700
chr10	2054190	2082498
chr10	2099922	2099945
chr10	2129366	2129814
chr10	2200027	2200334
chr10	2230975	2231275
chr10	2260776	2262800
chr10	2267176	2269725
chr10	2275664	2280150
chr10	2296501	2298975
chr10	2323018	2323501
chr10	2349606	2349817
chr10	2359401	2361700
chr10	2369372	2369908
chr10	2371601	2374300
chr10	2378014	2378387
chr10	2385176	2387925
chr10	2404451	2408750
chr10	2417716	2434768
chr10	2440251	2444450
chr10	2467701	2470000
chr10	2478452	2478670
chr10	2509654	2509896
chr10	2511643	2512111
chr10	2520351	2524550
chr10	2527951	2529900
chr10	2532807	2533170
chr10	2533312	2534207
chr10	2534478	2534767
chr10	2545357	2545613
chr10	2550163	2556460
chr10	2557366	2557816
chr10	2558150	2558640
chr10	2586004	2586380
chr10	2594825	2604750
chr10	2612300	2617575
chr10	2624049	2624361
chr10	2664678	3395527
chr10	3405556	3405956
chr10	3439108	3439392
chr10	3440928	3441430
chr10	3443039	3443739
chr10	3447228	3447752
chr10	3448951	3451200
chr10	3488451	3493250
chr10	3494282	3494829
chr10	3513651	3517950
chr10	3533022	3533208
chr10	3558985	3559327
chr10	3561951	3566150
chr10	3576171	3580048
chr10	3602130	3602437
chr10	3678851	3683150
chr10	3695803	3696091
chr10	3708651	3713250
chr10	3740851	3745350
chr10	3781224	3791413
chr10	3832851	3837150
chr10	3846089	3846291
chr10	3858351	3862550
chr10	3891751	3893050
chr10	3959037	3959314
chr10	3967894	3968060
chr10	4021360	4021672
chr10	4044376	4046925
chr10	4048206	4048552
chr10	4149490	4149942
chr10	4161762	4161829
chr10	4162451	4166750
chr10	4174575	4174815
chr10	4215868	4216167
chr10	4236779	4237034
chr10	4238006	4238138
chr10	4278051	4301663
chr10	4303726	4305875
chr10	4357422	4357750
chr10	4363851	4368450
chr10	4372435	4372672
chr10	4394147	4394214
chr10	4396928	4397478
chr10	4411601	4414800
chr10	4427548	4437552
chr10	4480601	4482450
chr10	4527301	4529400
chr10	4597001	4599200
chr10	4624101	4626100
chr10	4626467	4627324
chr10	4670781	4671134
chr10	4676953	4677743
chr10	4696551	4702450
chr10	4729925	4730097
chr10	4789236	4789608
chr10	4847001	4849200
chr10	4859422	4859872
chr10	4946176	4948725
chr10	5012862	5017673
chr10	5137458	5137503
chr10	5150429	5150685
chr10	5153668	5154362
chr10	5191938	5314885
chr10	5366187	5370950
chr10	5386324	5387499
chr10	5399951	5405350
chr10	5413395	5413535
chr10	5442406	5480206
chr10	5482306	5499106
chr10	5512819	5513167
chr10	5528051	5531450
chr10	5538002	5538399
chr10	5561294	5561476
chr10	5566451	5568750
chr10	5569725	5569927
chr10	5581025	5594601
chr10	5607150	5607447
chr10	5609420	5609757
chr10	5622020	5622301
chr10	5623590	5771227
chr10	5775594	5775867
chr10	5824367	5824826
chr10	5860400	5909845
chr10	5916000	5941351
chr10	5944306	5945237
chr10	5948763	5948925
chr10	5970376	5973525
chr10	5990204	5990474
chr10	6037826	6048619
chr10	6079260	6079427
chr10	6099351	6102950
chr10	6104670	6104991
chr10	6136751	6138900
chr10	6169776	6172325
chr10	6209337	6209741
chr10	6226376	6228925
chr10	6260306	6260726
chr10	6264851	6266750
chr10	6282701	6286325
chr10	6290551	6294850
chr10	6311099	6311433
chr10	6339051	6343550
chr10	6427226	6428934
chr10	6450951	6458041
chr10	6466851	6471250
chr10	6487351	6491650
chr10	6495388	6495558
chr10	6500909	6500948
chr10	6511251	6515550
chr10	6624730	6625089
chr10	6636248	6637083
chr10	6643863	6644060
chr10	6679009	6681670
chr10	6693447	6885243
chr10	6894037	6894331
chr10	6901338	6901439
chr10	6915976	6920700
chr10	7012632	7012973
chr10	7030041	7030092
chr10	7094953	7095281
chr10	7115151	7120250
chr10	7132069	7182650
chr10	7229378	7230271
chr10	7274610	7274879
chr10	7356969	7357132
chr10	7378551	7382750
chr10	7459986	7460527
chr10	7508469	7508925
chr10	7595778	7596342
chr10	7598646	7599823
chr10	7608408	7608932
chr10	7644551	7649550
chr10	7675227	7675809
chr10	7679427	7679687
chr10	7708151	7713650
chr10	7725501	7727975
chr10	7747976	7750925
chr10	7756647	7756693
chr10	7761285	7761624
chr10	7763151	7765200
chr10	7800844	7803327
chr10	7804937	7805445
chr10	7818576	7821325
chr10	7825837	7826219
chr10	7833705	7834151
chr10	7972179	7972760
chr10	8033951	8038350
chr10	8048700	8049223
chr10	8074453	8074613
chr10	8105879	8107393
chr10	8119001	8120950
chr10	8126176	8138725
chr10	8166259	8167858
chr10	8188409	8188505
chr10	8192851	8197350
chr10	8242914	8243424
chr10	8298138	8298371
chr10	8316851	8319050
chr10	8349851	8352950
chr10	8378874	8379611
chr10	8407574	8408040
chr10	8443751	8446150
chr10	8462826	8464950
chr10	8509101	8511000
chr10	8520103	8520435
chr10	8527025	8527373
chr10	8564748	8565376
chr10	8571782	8572076
chr10	8602563	8605552
chr10	8624261	8624581
chr10	8644026	8646100
chr10	8710026	8710069
chr10	8763568	8763759
chr10	8821351	8823350
chr10	8826901	8828850
chr10	8830096	8830228
chr10	8876749	8902131
chr10	8910778	8910825
chr10	8964912	8965293
chr10	9100387	9100787
chr10	9102016	9102441
chr10	9121715	9150794
chr10	9198251	9198451
chr10	9202977	9202993
chr10	9274237	9274585
chr10	9315680	9316018
chr10	9341804	9342370
chr10	9435098	9435548
chr10	9469101	9471900
chr10	9476101	9476353
chr10	9478088	9478488
chr10	9486512	9486769
chr10	9488901	9491175
chr10	9514818	9515077
chr10	9550954	9551300
chr10	9553875	9554162
chr10	9558776	9561325
chr10	9671011	9672549
chr10	9677301	9679300
chr10	9688801	9690850
chr10	9723672	9724009
chr10	9735451	9738850
chr10	9765251	9769050
chr10	9878127	9878716
chr10	9891401	9893600
chr10	9894021	9903992
chr10	9936331	9936442
chr10	9938401	9940600
chr10	9944365	9944709
chr10	10002104	10066312
chr10	10175329	10175678
chr10	10181536	10182074
chr10	10190338	10190435
chr10	10274326	10276850
chr10	10288201	10289200
chr10	10303786	10304103
chr10	10306189	10306498
chr10	10346251	10351150
chr10	10374051	10378350
chr10	10405385	10405775
chr10	10434616	10434972
chr10	10444720	10444982
chr10	10521864	10521952
chr10	10533325	10533849
chr10	10564976	10567525
[truncated: 41,730 more rows]

## Sheet: Pooled denovoCNVs
Table S1: CNV datasets.
Dataset name: Pooled de novoCNVs
Chromosome	Start (hg18)	End (hg18)
chr1	106371569	116327195
chr10	52715271	54408816
chr10	67748488	67947835
chr12	98433427	98580660
chr13	101035498	101078525
chr14	39052685	39170811
chr16	15271849	16199484
chr16	54000489	54351802
chr17	55465307	57694478
chr18	6479110	7904147
chr18	55549109	56836263
chr19	561848	875775
chr19	42608251	42647120
chr19	54915631	54930771
chr2	94693999	99197698
chr22	17295348	19792353
chr4	179040625	179102293
chr5	22331497	22586085
chr5	119952432	120034210
chr7	11704417	11824245
chr7	72666696	73771895
chr8	136752632	136940921
chr9	23641430	23671361
chrX	63325114	63836812
chrX	64092465	64720635

## Sheet: Pooled cancerCNAs
Table S1: CNV datasets.
Dataset name: Pooled cancerCNAs
Chromosome	Start (hg18)	End (hg18)
chr1	1	31560948
chr1	36338557	36480225
chr1	38796162	41523062
chr1	46132167	46820847
chr1	48738569	50125006
chr1	50863090	51315433
chr1	56202184	119653660
chr1	119996566	120303234
chr1	142756000	143821000
chr1	148035000	151149000
chr1	151576000	155336224
chr1	158317017	159953843
chr1	169549478	170484405
chr1	178780208	178854243
chr1	200963155	201411565
chr1	201678483	204058000
chr1	204477622	220287854
chr1	223876038	247249719
chr10	1	7185791
chr10	13238690	14856902
chr10	38309182	38496865
chr10	43203749	43214345
chr10	52313829	53768264
chr10	70740236	71388605
chr10	74560456	82877939
chr10	87333859	135374737
chr11	1	5190387
chr11	7757329	7762277
chr11	31347953	37799354
chr11	45850970	46905777
chr11	63398087	65197763
chr11	65576392	66471916
chr11	66848329	66988464
chr11	68231484	70185520
chr11	71578255	72747564
chr11	75203860	78005085
chr11	82612034	85770235
chr11	92537991	134452384
chr12	1	4539475
chr12	5756000	5981000
chr12	6179000	19692701
chr12	22174847	28910223
chr12	30999223	32839444
chr12	38788913	42596599
chr12	44143268	45289633
chr12	46346253	46668548
chr12	51967752	52230746
chr12	54601140	54905333
chr12	56361666	56597790
chr12	60200711	69805406
chr12	70849987	70966467
chr12	72596017	73080626
chr12	74257132	132349534
chr13	1	40829685
chr13	45192796	50537115
chr13	52774228	53419496
chr13	61501557	61841945
chr13	66676918	114142980
chr14	1	29140968
chr14	34384342	36541306
chr14	52629784	106368585
chr15	1	63483591
chr15	88118621	100338915
chr16	1	359092
chr16	3604846	3860541
chr16	5025719	7709383
chr16	30165764	30917088
chr16	31854743	88827254
chr17	1	18428249
chr17	18837023	61550214
chr17	62318152	63890591
chr17	64193119	69807192
chr17	70458434	78774742
chr18	1	7830667
chr18	17749667	29291579
chr18	43688122	43824292
chr18	44609661	49935241
chr18	64297527	76117153
chr19	1	4626277
chr19	5461569	19847025
chr19	20823633	34401877
chr19	34934008	35098303
chr19	39690779	39700555
chr19	40235837	40343503
chr19	40556205	40941188
chr19	43177306	45393020
chr19	45712960	55129004
chr19	57280916	59487170
chr19	60049128	60307390
chr19	61315618	63811651
chr2	1	20827615
chr2	28361929	28879745
chr2	41813425	68291342
chr2	94733605	99116609
chr2	113624558	113953019
chr2	121401000	121425000
chr2	121958367	156711973
chr2	176544739	179048787
chr2	189030591	192069072
chr2	204533830	206266883
chr2	206272783	242951149
chr20	1	4327519
chr20	13912029	25917155
chr20	29526118	29834552
chr20	30195134	30262328
chr20	35755848	43440371
chr20	44746411	55386926
chr20	61329497	62435964
chr21	1	23298229
chr21	38445751	46944323
chr22	14504218	18691704
chr22	19172385	19746441
chr22	20517661	21169423
chr22	27438000	27509000
chr22	27536201	27834322
chr22	28450357	28767355
chr22	41287060	49691432
chr3	1	9517825
chr3	11543014	11783472
chr3	13689840	13701840
chr3	48078234	95164178
chr3	104532000	104554000
chr3	109082368	109306668
chr3	116900556	120107320
chr3	150720722	151660305
chr3	156947000	157071000
chr3	167464048	199501827
chr4	1	191273063
chr5	63001	16048000
chr5	21598644	180857866
chr6	1	23968000
chr6	26235795	26367838
chr6	36478069	50112006
chr6	57457872	58401277
chr6	63255006	65243766
chr6	65506385	66227119
chr6	69392000	127561000
chr6	133285952	134560881
chr6	135510312	135771659
chr6	146959412	170899992
chr7	1	16469584
chr7	32978585	32991749
chr7	38259000	38319000
chr7	50143731	50433797
chr7	54577920	55870795
chr7	65877239	80629694
chr7	81448177	81928556
chr7	88094572	88099058
chr7	89586775	89622466
chr7	89924533	100162851
chr7	107570049	158821424
chr8	1	6259545
chr8	19719198	42863166
chr8	42971602	146274826
chr9	1	1928214
chr9	3621009	3826166
chr9	4806748	5325065
chr9	5401313	5572144
chr9	7161607	12713130
chr9	16316143	17040349
chr9	18233672	19034310
chr9	21372216	22679634
chr9	23603549	23829468
chr9	27865071	28101534
chr9	33094280	33348647
chr9	33809000	34307000
chr9	36365710	37139941
chr9	87504000	88161000
chr9	88662000	115462000
chr9	115813000	118130000
chr9	119154000	120283000
chr9	124017000	140273252
chrX	1	3243111
chrX	30780154	34564697
chrX	66436234	67090514
chrX	133033643	133873265
chrX	152528115	154913754

## Sheet: Pooled somaticCNVs
Table S1: CNV datasets.
Dataset name: Pooled somaticCNVs
Chromosome	Start (hg18)	End (hg18)
chr1	758311	57991846
chr1	66258324	101722858
chr1	101733730	104348343
chr1	189445799	247141305
chr10	50001	4694895
chr10	15581146	26108471
chr10	49076475	51200825
chr10	56322134	93657373
chr10	110187703	112428752
chr10	118411366	120959207
chr10	130053000	130260890
chr10	132295907	132825482
chr11	1199266	3912625
chr11	8531188	13321471
chr11	33671217	41290814
chr11	75582555	78686001
chr11	94000000	134445626
chr12	1	22042840
chr12	27582505	32121825
chr12	38800852	48694112
chr12	56520529	60667209
chr12	73850716	96452568
chr12	124762142	132288869
chr13	20921749	114123122
chr14	20408299	67137885
chr14	68330043	106360585
chr15	20317047	27458587
chr15	30750051	32750051
chr15	34459356	37507072
chr15	39270974	51824412
chr15	81011018	83429824
chr15	96227692	100323631
chr16	1	5471493
chr16	28844776	31371797
chr16	83449588	88822254
chr17	1	6345977
chr17	6752253	8048704
chr17	16698929	17825385
chr17	18694595	20779952
chr17	22800679	28212566
chr17	29366348	32888496
chr17	33198195	40053335
chr17	47649397	49652619
chr17	58755079	67330998
chr17	70039313	72229750
chr18	1	8026065
chr18	23989092	29248268
chr18	39517825	44152879
chr18	55098960	76116152
chr19	11001	10336652
chr19	32474893	32602112
chr19	45349349	46156970
chr19	51482836	51727276
chr19	54282750	63280661
chr2	1	37451061
chr2	79055352	84906824
chr2	98148279	102542843
chr2	113260117	118418184
chr2	141984785	142256710
chr2	165449640	166397588
chr2	166570388	169525782
chr2	169853519	171886736
chr2	179437586	189513020
chr2	190075302	190357827
chr2	207296514	208917392
chr2	217247061	220576565
chr2	223619747	242591551
chr20	8001	17392837
chr20	20689863	23712316
chr20	29000000	62435964
chr21	13200000	27603067
chr21	35023793	35979143
chr21	38268203	46944323
chr22	20784580	21570463
chr22	21946355	22225625
chr22	23326630	24643745
chr22	26861088	31107364
chr22	46601050	49591432
chr3	38411	6347882
chr3	10263850	13818651
chr3	16231681	24397993
chr3	27589320	34222683
chr3	35014618	89032449
chr3	90525740	90584932
chr3	117162119	117477191
chr3	130749364	136354953
chr3	136951882	144037918
chr3	160477643	165029117
chr3	172089691	199446827
chr4	1	8338669
chr4	9736399	21593096
chr4	23941813	24098539
chr4	37054295	38681996
chr4	64137311	68411339
chr4	85825761	185810690
chr4	187632392	191263063
chr5	14767112	18524656
chr5	33449459	39291582
chr5	58380905	58656931
chr5	63677670	68490932
chr5	82782892	180837866
chr6	243915	7624091
chr6	12768831	29525796
chr6	46097325	50608358
chr6	63773158	68785851
chr6	77730040	134211779
chr6	149443253	151320719
chr6	162368981	165508008
chr7	13584140	14140258
chr7	25875733	26301532
chr7	27847413	31191232
chr7	43455185	46411121
chr7	46777703	47333434
chr7	48779682	53589190
chr7	73211093	84291624
chr7	85245775	89376559
chr7	99647771	158467933
chr8	1	10918006
chr8	16283941	20403162
chr8	29938323	42885090
chr8	47427171	94564320
chr8	109747944	120779920
chr8	126203106	133855236
chr8	136099993	146274826
chr9	1	39500000
chr9	70225758	111353844
chr9	118211868	118514521
chr9	126757788	133262031
chr9	136801732	140225046
chrX	1	11791484
chrX	17853616	31968444
chrX	40436110	54700920
chrX	61518203	61693205
chrX	74038812	86301636
chrX	93927252	110386521
chrX	112932990	149830351

## Sheet: Pooled low passage iPSCNVs
Table S1: CNV datasets.
Dataset name: Pooled low passage iPSCNVs
Chromosome	Start (hg18)	End (hg18)
chr1	51586	747320
chr1	1225501	1301579
chr1	3930886	3957262
chr1	4872046	4887284
chr1	6266177	6315911
chr1	6565069	6628531
chr1	7854175	7866851
chr1	8034322	8084437
chr1	9847532	9897379
chr1	10643304	10663228
chr1	12784816	12840666
chr1	15971567	16004948
chr1	16321469	16362361
chr1	16955166	17085289
chr1	17255149	17265567
chr1	17401898	17430014
chr1	17534339	17564314
chr1	18676692	18689203
chr1	18852986	18874335
chr1	18977363	18989065
chr1	22124194	22155206
chr1	22298218	22381530
chr1	26040430	26097220
chr1	26459850	26496914
chr1	27497594	27556983
chr1	33936306	33951223
chr1	34675162	34687710
chr1	37104495	37117303
chr1	38451968	38475924
chr1	40064229	40076575
chr1	40534435	40582445
chr1	41711015	41741914
chr1	44510065	44573467
chr1	45027118	45067146
chr1	46167127	46183244
chr1	46698181	46740477
chr1	47837606	47852254
chr1	47896335	47941110
chr1	48459579	48517648
chr1	51703551	51750633
chr1	53292743	53306945
chr1	53817768	53834861
chr1	54736546	54820778
chr1	56995187	57014121
chr1	57015674	57041025
chr1	57251724	57272764
chr1	57281766	57300828
chr1	58655618	58702269
chr1	59189704	59207492
chr1	63344724	63376039
chr1	63881852	63962581
chr1	64159507	64258795
chr1	64532975	64558427
chr1	64687075	64760497
chr1	64955414	64973367
chr1	65078465	65123432
chr1	65162681	65185068
chr1	65294690	65451007
chr1	66891198	66904603
chr1	67615660	67627885
chr1	68462001	68494556
chr1	70817066	70841683
chr1	72617420	72698482
chr1	75474269	75488159
chr1	78904752	78927722
chr1	79443633	79462037
chr1	80224993	80236635
chr1	80982494	81027875
chr1	81044626	81059735
chr1	81143408	81165778
chr1	81438508	81464568
chr1	81517197	81538028
chr1	81612973	81666206
chr1	81737180	81759046
chr1	81772256	81819771
chr1	83936255	83962851
chr1	89249015	89262858
chr1	90123412	90164081
chr1	90999035	91031704
chr1	91559167	91575331
chr1	94789251	94842247
chr1	98302772	98320090
chr1	102380934	102432436
chr1	105026034	105053061
chr1	108101664	108122436
chr1	110121627	110134733
chr1	110398674	110425064
chr1	111185423	111196633
chr1	112497197	112507729
chr1	113202899	113252057
chr1	113434235	113491596
chr1	115978228	116004334
chr1	117073314	117085788
chr1	119909125	119931076
chr1	143576984	143613580
chr1	143650236	144147288
chr1	145797568	145849444
chr1	151024314	151045200
chr1	153478279	153506715
chr1	157453172	157463389
chr1	162746103	162779785
chr1	163074828	163105376
chr1	165920831	165946237
chr1	167018922	167028981
chr1	167470178	167538416
chr1	168637406	168649848
chr1	170064354	170081588
chr1	170194247	170245451
chr1	173048252	173061688
chr1	173822848	173842215
chr1	175218020	175245582
chr1	176249671	176290266
chr1	177574582	177599926
chr1	178474909	178493937
chr1	185417324	185431913
chr1	185983298	185988747
chr1	186483207	186515272
chr1	187525424	187576828
chr1	187795103	187816208
chr1	188796113	188813022
chr1	189243006	189300599
chr1	190163376	190196902
chr1	190850979	190862100
chr1	192821954	192838948
chr1	194081358	194095122
chr1	196704895	196721572
chr1	196741465	196751803
chr1	197339333	197357972
chr1	197849791	197865680
chr1	198450316	198467574
chr1	200934115	200962042
chr1	201213710	201260725
chr1	202132081	202158218
chr1	202527683	202550443
chr1	202733471	202779443
chr1	203854672	203876033
chr1	204427915	204457500
chr1	205859507	205883648
chr1	206157933	206171660
chr1	206531533	206548321
chr1	206684997	206700159
chr1	207669875	207686818
chr1	207707414	207766791
chr1	208022442	208036537
chr1	208134635	208162284
chr1	209001434	209016118
chr1	209062343	209081326
chr1	209082161	209097115
chr1	209984869	210037752
chr1	211013459	211071066
chr1	215162903	215194699
chr1	221482972	221501547
chr1	222394521	222417646
chr1	224621231	224652139
chr1	228345516	228366703
chr1	230451674	230516000
chr1	230598399	230608713
chr1	232203705	232222184
chr1	234084664	234149200
chr1	234978374	234991515
chr1	236633694	236650323
chr1	237842440	237864971
chr1	238171252	238186811
chr1	238274863	238303669
chr1	238361987	238377321
chr1	238458351	238478179
chr1	238519250	238535812
chr1	241952471	241964722
chr1	241965473	241978235
chr10	1445543	1458978
chr10	5529614	5544958
chr10	12841507	12868766
chr10	15050927	15100282
chr10	19286592	19303974
chr10	20341906	20361603
chr10	20562046	20586844
chr10	21385831	21400706
chr10	22939356	22958922
chr10	28581402	28604933
chr10	29200842	29221580
chr10	29797825	29808505
chr10	34175573	34688742
chr10	46478786	46498702
chr10	47087405	47102770
chr10	47143807	47480076
chr10	49541168	49564496
chr10	51215878	51473338
chr10	53458887	53481125
chr10	61746842	61774782
chr10	62281197	62305711
chr10	65439872	65464126
chr10	66966333	66996688
chr10	71760105	71779052
chr10	73163531	73191584
chr10	75040359	75091818
chr10	83335592	83360081
chr10	83540426	83561002
chr10	85538632	85542594
chr10	86422156	86445860
chr10	88403687	88477734
chr10	92071073	92085799
chr10	95108421	95126236
chr10	95222903	95260449
chr10	97212699	97244295
chr10	101541334	101584719
chr10	103371592	103382878
chr10	105505134	105518757
chr10	112467400	112483715
chr10	114513858	114602962
chr10	115105126	115148296
chr10	118626682	118649173
chr10	119990093	120006858
chr10	121823080	121859064
chr10	123328965	123357137
chr10	124142251	124165452
chr10	124275178	124347704
chr10	126320467	126362143
chr10	128504333	128524240
chr10	130800489	130829095
chr10	132935636	132996023
chr10	134351997	134395400
chr10	135054178	135093095
chr11	1006609	1008456
chr11	1571930	1586323
chr11	8335252	8359968
chr11	15128431	15138868
chr11	18905636	18927312
chr11	20696840	20743132
chr11	27187910	27207940
chr11	42302540	42328583
chr11	46695710	46743356
chr11	49676907	49711486
chr11	67232177	67488890
chr11	70269881	70299979
chr11	80610378	80626354
chr11	81313343	81335467
chr11	84258649	84365648
chr11	85997956	86016483
chr11	88109811	88130542
chr11	90658384	90668486
chr11	92541902	92554548
chr11	93331834	93344108
chr11	94034164	94086725
chr11	105582828	105626485
chr11	110522244	110545420
chr11	114916677	114959535
chr11	117076061	117126308
chr11	117836685	117912812
chr11	125479437	125559000
chr11	129785723	129821890
chr12	20691	86300
chr12	1889864	1905148
chr12	8411811	8475927
chr12	9170865	9193062
chr12	9598577	9631334
chr12	9757616	9771522
chr12	10586647	10603115
chr12	17481710	17498708
chr12	22088282	22128752
chr12	23540259	23569819
chr12	24176101	24226217
chr12	24749879	24776972
chr12	26026538	26045148
chr12	26137975	26151126
chr12	26334919	26353035
chr12	32713873	32755794
chr12	34098276	34108937
chr12	34355724	34440373
chr12	39268879	39282280
chr12	42730957	42743871
chr12	45343901	45374399
chr12	47023413	47093265
chr12	47311739	47352254
chr12	56104240	56149285
chr12	58265292	58279111
chr12	59811222	59826901
chr12	59981141	59998861
chr12	62564369	62577615
chr12	62708778	62724783
chr12	64453013	64476093
chr12	67814045	67828764
chr12	69005714	69040338
chr12	72599152	72643398
chr12	74618233	74639231
chr12	78923945	78969800
chr12	83067993	83122757
chr12	83703717	83730330
chr12	83733778	83769313
chr12	89754059	89768041
chr12	91141234	91158546
chr12	97462831	97486479
chr12	107280990	107291734
chr12	108563152	108578230
chr12	108580766	108591933
chr12	112648969	112668166
chr12	114658185	114668568
chr12	115907647	115941747
chr12	118038381	118066715
chr12	120027356	120045435
chr12	121330861	121414248
chr12	121700227	121722629
chr12	123989096	124008973
chr12	125441494	125475286
chr12	125979504	125991317
chr12	126050253	126066359
chr12	126841992	126864126
chr12	127314197	127340293
chr12	127714937	127737972
chr12	127749172	127774140
chr12	128151066	128168183
chr12	128426305	128445232
chr12	128881570	128919047
chr12	129085617	129099707
chr12	129247253	129275330
chr12	129383928	129407514
chr12	130814962	130844483
chr13	19134385	19166615
chr13	20983995	21019291
chr13	21646556	21663219
chr13	23503800	23516291
chr13	23987573	24010376
chr13	24407384	24424357
chr13	24470906	24487205
chr13	28800631	28832923
chr13	30618376	30642448
chr13	41166858	41191966
chr13	43598183	43632696
chr13	46763476	46790684
chr13	49261305	49279103
chr13	53049604	53060684
chr13	53886296	53978782
chr13	54589371	54652811
chr13	55109545	55232106
chr13	57693763	57742434
chr13	58839683	58872080
chr13	64392196	64423206
chr13	65460827	65486836
chr13	67256110	67273562
chr13	68666293	68773267
chr13	74105897	74122987
chr13	76726036	76758075
chr13	77563727	77581510
chr13	82368910	82383339
chr13	82605431	82660287
chr13	91799242	91827623
chr13	92720837	92813231
chr13	93578142	93699087
chr13	94629079	94646394
chr13	98856520	98879985
chr13	100201620	100219031
chr13	107123121	107608188
chr13	108575504	108590362
chr13	109341256	109360886
chr13	111087329	111110279
chr13	111595398	111630345
chr13	111695700	111710656
chr14	19369402	19402637
chr14	21703508	21716524
chr14	25849205	25899111
chr14	26808881	26831175
chr14	27202400	27241801
chr14	27936573	27957226
chr14	35826802	35843680
chr14	35850494	35875372
chr14	36618137	36642969
chr14	37877688	37895994
chr14	40678096	40727087
chr14	41494344	41512795
chr14	41907247	41925455
chr14	43499595	43511451
chr14	53660559	53673727
chr14	54205175	54228126
chr14	58604355	58618521
chr14	60812090	60844087
chr14	66928127	67007645
chr14	71851641	71870813
chr14	75403910	75416637
chr14	82344220	82355782
chr14	91655432	91685128
chr14	102998572	103032842
chr14	104436349	104456004
chr15	19080069	19135847
chr15	19412503	19466183
chr15	22232140	22312076
chr15	25593080	25606503
chr15	29810577	29841564
chr15	39555658	39609594
chr15	40421592	40433060
chr15	51476324	51490195
chr15	68025422	68050937
chr15	68814821	68835300
chr15	72647738	72701316
chr15	74647253	74689312
chr15	81205198	81433258
chr15	85696599	85736234
chr15	86780944	86799551
chr15	90445912	90460682
chr15	99242789	99258979
chr15	100222647	100276767
chr16	582611	856123
chr16	3346627	3365326
chr16	6628068	6646077
chr16	7165286	7178645
chr16	7217610	7234640
chr16	8348724	8370118
chr16	9126202	9171928
chr16	17744652	17763521
chr16	23417683	23436489
chr16	26825643	26841702
chr16	53000146	53014433
chr16	60387903	60418094
chr16	65786987	65850577
chr16	68677242	68858699
chr16	69451249	69488138
chr16	73763893	73795604
chr16	75422389	75457204
chr16	76952904	77481326
chr16	80593429	80608616
chr16	80653686	80670692
chr16	85113374	85128190
chr16	85997918	86025248
chr17	222711	366915
chr17	579175	600568
chr17	2192346	2247830
chr17	2945802	2958395
chr17	5100695	5115503
chr17	7148492	7276868
chr17	15784285	15802838
chr17	19802050	19815517
chr17	25976143	26085650
chr17	31484488	31653797
chr17	35069593	35089368
chr17	36661507	36690164
chr17	40186749	40234286
chr17	41543275	41553923
chr17	41575332	41632325
chr17	56235609	56267530
chr17	61871062	61890901
chr17	72740525	72759552
chr18	4665411	4700869
chr18	4968893	5004084
chr18	13282248	13304040
chr18	13470743	13504870
chr18	17334726	17396201
chr18	18308209	18321043
chr18	26112209	26136001
chr18	35903050	35957936
chr18	36198738	36240158
chr18	46836832	46847505
chr18	47797075	47824771
chr18	49377631	49388260
chr18	55803729	55814159
chr18	67218674	67257917
chr18	68831482	68868307
chr18	70208454	70224932
chr18	70427587	70477803
chr18	73773983	73790730
chr18	74688060	74734374
chr19	12438865	12470771
chr19	15589103	15614423
chr19	20315185	20360870
chr19	22198380	22218360
chr19	22989943	23077764
chr19	23202650	23258828
chr19	36343161	36363983
chr19	40541321	40553676
chr19	43563848	43595558
chr19	45156705	45185179
chr19	45443238	45455679
chr19	47903110	47982613
chr19	52080146	52104499
chr19	56516164	56572153
chr19	57081404	57107507
chr19	58430797	58446548
chr19	58693721	58799498
chr19	59402485	59445315
chr19	60980753	60999659
chr2	4244817	4261854
chr2	6559552	6586631
chr2	29934132	29945410
chr2	31202787	31218612
chr2	35820627	35841439
chr2	39263358	39317562
chr2	43199170	43212631
chr2	47580028	47616873
chr2	57736086	57797003
chr2	70458504	70627600
chr2	71162294	71186619
chr2	71445100	71481368
chr2	77830194	77843966
chr2	97475423	97553722
chr2	99646630	99657845
chr2	100260662	100284374
chr2	126457099	126482198
chr2	128024149	128072361
chr2	128727409	128745577
chr2	130539693	130623804
chr2	131532266	131597537
chr2	136271954	136326216
chr2	140814490	140824568
chr2	143261768	143288748
chr2	150664550	150676856
chr2	180196029	180217699
chr2	181502502	181520839
chr2	182163022	182173546
chr2	188016256	188143888
chr2	188548453	188656369
chr2	188878546	188935111
chr2	195681003	195691658
chr2	200561670	200665174
chr2	207442334	207479642
chr2	208017754	208066987
chr2	212804930	212826014
chr2	234769706	234784449
chr20	431850	446536
chr20	12602767	12657062
chr20	15572156	15594946
chr20	19581934	19605067
chr20	21806539	21839217
chr20	33080038	33093718
chr20	35063828	35150545
chr20	41643960	41660426
chr20	53119069	53131323
chr20	53903731	53926688
chr20	57512907	57540069
chr20	58992848	59004029
chr20	59740814	59761388
chr21	10074488	10130007
chr21	16825844	16843294
chr21	19824008	19838528
chr21	20548744	20560721
chr21	22603784	22615953
chr21	23223686	23242688
chr21	24655013	24712035
chr21	24875291	24903126
chr21	27968014	27988596
chr21	29908100	29918233
chr21	31447216	31459340
chr21	38202324	38248322
chr21	42344065	42361085
chr21	46814232	46828850
chr22	16224295	16247492
chr22	17723209	17756438
chr22	21070307	21082868
chr22	22600777	22674410
chr22	25065525	25087126
chr22	27162001	27209000
chr22	34224536	34238401
chr22	39902407	39942396
chr22	47746428	47786086
chr22	48251202	48301088
chr3	35333	47871
chr3	710221	721999
chr3	3592016	3608342
chr3	6648897	6667581
chr3	7248047	7260992
chr3	10994622	11014702
chr3	18674981	18688143
chr3	26507577	26552484
chr3	26566280	26595923
chr3	28832131	28844927
chr3	39983545	40012664
chr3	51472751	51494836
chr3	54771788	54783202
chr3	63998043	64073794
chr3	64254291	64280953
chr3	65173995	65185480
chr3	66443719	66558558
chr3	68807370	68830091
chr3	69076338	69096852
chr3	69298259	69308278
chr3	69308335	69338356
chr3	69561519	69577576
chr3	79805533	79820928
chr3	83546373	83587002
chr3	89133223	89158503
chr3	89492448	89503166
chr3	100276287	100296938
chr3	106160580	106187461
chr3	109226978	109239857
chr3	111526921	111547598
chr3	113154484	113172841
chr3	113567367	113599333
chr3	113684065	113708318
chr3	116318414	116574650
chr3	129060479	129087151
chr3	131224044	131291489
chr3	134483189	134498594
chr3	137178964	137189056
chr3	139138278	139153439
chr3	140999131	141013952
chr3	145806762	145823293
chr3	150428397	150467134
chr3	156916487	157009981
chr3	165979383	166047222
chr3	169791142	170041982
chr3	176579240	176892871
chr3	181630500	181664738
chr3	184522643	184534936
chr3	187498316	187513975
chr3	187910211	187932059
chr3	193204588	193224773
chr3	194899873	194931805
chr4	4154233	4222224
chr4	9823258	9844093
chr4	11964305	11993045
chr4	16216617	16268107
chr4	19558008	19572311
chr4	20981089	20992826
chr4	25299789	25340087
chr4	26947048	26963377
chr4	26974225	26996671
chr4	27278479	27290902
chr4	29483501	29532326
chr4	34584805	34609602
chr4	35067070	35087926
chr4	35183950	35197978
chr4	36850339	36865867
chr4	38670490	38708374
chr4	47873571	47887504
chr4	48901184	49353357
chr4	57318154	57412952
chr4	59777478	59814765
chr4	60290068	60320833
chr4	60435647	60488082
chr4	62299229	62352939
chr4	64380052	64390841
chr4	65125995	65195793
chr4	66268187	66294662
chr4	67562638	67586756
chr4	75290591	75307895
chr4	75480271	75547670
chr4	78001372	78019649
chr4	88923692	88940851
chr4	92795897	92837453
chr4	93276668	93344017
chr4	93838020	93877262
chr4	94203211	94268846
chr4	94741114	94760609
chr4	94784962	94802107
chr4	95312878	95366078
chr4	97330281	97342630
chr4	105693030	105710713
chr4	114437057	114529519
chr4	116004046	116025005
chr4	119273283	119354585
chr4	121142652	121177818
chr4	130133777	130240619
chr4	131366647	131386904
chr4	145146545	145178777
chr4	150338730	150421381
chr4	152077863	152100851
chr4	154867323	154895310
chr4	161025961	161046962
chr4	162058323	162093438
chr4	162459907	162484222
chr4	164495305	164517689
chr4	164521425	164547818
chr4	166088976	166101731
chr4	170277158	170308698
chr4	177566398	177583458
chr4	186654305	186684564
chr4	190330726	190367438
chr5	316001	450000
chr5	721842	775384
chr5	2312512	2347688
chr5	2785282	2818682
chr5	4053067	4080756
chr5	5921886	5956633
chr5	13738357	13752114
chr5	14468590	14486019
chr5	17647193	17698277
chr5	21869975	21918298
chr5	25546960	25572846
chr5	46162852	46212311
chr5	57815092	57839304
chr5	59693452	59883511
chr5	61380594	61417264
chr5	70992267	71011132
chr5	76245057	76259881
chr5	92082118	92110526
chr5	106796175	106807601
chr5	106829062	106867264
chr5	107137725	107193163
chr5	109582326	109597469
chr5	116112565	116131942
chr5	119643634	119656505
chr5	134667814	134680469
chr5	135396766	135437569
chr5	137574848	137603458
chr5	147020270	147042651
chr5	147245786	147430756
chr5	149940126	149979175
chr5	150185681	150204276
chr5	151494677	151499003
chr5	171181753	171227263
chr5	173983723	174007598
chr5	178973537	179037922
chr6	2732924	2743224
chr6	7140008	7157743
chr6	24899248	24940692
chr6	26789888	27049482
chr6	32181828	32215509
chr6	32803610	32805078
chr6	32814020	32830510
chr6	34615631	34635460
chr6	35954961	35987476
chr6	53126233	53143479
chr6	54039014	54050873
chr6	55715349	55736242
chr6	55897663	56567324
chr6	62264215	62300086
chr6	66139821	66177924
chr6	67392471	67407731
chr6	88695733	88712520
chr6	92677389	92701891
chr6	94055844	94075281
chr6	102723569	103522712
chr6	107530943	107553538
chr6	119050161	119067152
chr6	134624037	134648067
chr6	136317438	136347055
chr6	142107189	142143922
chr6	146254286	146270528
chr6	150653167	150664204
chr6	154002467	154019754
chr6	159715060	159761792
chr6	159963101	159981467
chr6	162421647	162433745
chr6	166417609	166434140
chr6	167624934	167656860
chr7	1136145	1149270
chr7	2579950	2607347
chr7	3974694	3991443
chr7	4005443	4021297
chr7	4849647	4869510
chr7	5845026	5890264
chr7	6720881	6881083
chr7	7723580	7736728
chr7	8414480	8429343
chr7	8931462	8953347
chr7	9945839	10002306
chr7	10260626	10284211
chr7	11701344	11740042
chr7	13948741	13979691
chr7	16697717	16717755
chr7	21210638	21224325
chr7	24262402	24278742
chr7	26353337	26369032
chr7	30831662	30845233
chr7	38264348	38285989
chr7	45866770	45894202
chr7	46104937	46130714
chr7	47066357	47100334
chr7	49677137	49702281
chr7	49781744	49804234
chr7	49820883	49837064
chr7	52960284	52976496
chr7	55174941	55186397
chr7	56289166	56312199
chr7	64567851	64725029
chr7	65538978	65609657
chr7	66829974	66847961
chr7	67644154	67656866
chr7	70058913	70069523
chr7	74680375	74936854
chr7	76145697	76165823
chr7	77669011	78011531
chr7	81456929	81494501
chr7	84582758	84600037
chr7	85443416	85467339
chr7	88033513	88047367
chr7	90473559	90484328
chr7	97255531	97292250
chr7	97330582	97341076
chr7	102025190	102124064
chr7	104420981	104500171
chr7	109224316	109250473
chr7	110955962	111073056
chr7	115037444	115076855
chr7	115895859	115914037
chr7	119040139	119063712
chr7	119504898	119530790
chr7	125374842	125386440
chr7	126577566	126594775
chr7	130139341	130152658
chr7	131207908	131233930
chr7	132129067	132209813
chr7	132213794	132240617
chr7	133091206	133110836
chr7	133435705	133465973
chr7	134043273	134062923
chr7	138748147	138762748
chr7	139777132	139795153
chr7	139831423	139853686
chr7	141409581	141451999
chr7	142162915	142176508
chr7	142757245	142819261
chr7	144544949	144587507
chr7	146626586	146638597
chr7	149930206	149971144
chr7	150749537	150760802
chr7	153589290	153621064
chr7	153742848	153771774
chr7	154307724	154325667
chr7	157268751	157291351
chr7	157634704	157647673
chr7	157953485	157984922
chr7	158147762	158173209
chr7	158404924	158438182
chr8	959488	975871
chr8	1549163	1571047
chr8	1757869	1789675
chr8	2115468	2129964
chr8	2242082	2259833
chr8	2447802	2475268
chr8	2742477	2762045
chr8	3181067	3206809
chr8	4092991	4117771
chr8	4272798	4289404
chr8	4788738	4798863
chr8	5066434	5076509
chr8	5099814	5140168
chr8	5540259	5553912
chr8	5633227	5650965
chr8	6019230	6029519
chr8	7212766	7278442
chr8	7903200	8092658
chr8	9748353	9758863
chr8	10810156	10845697
chr8	14539606	14554433
chr8	14794105	14828487
chr8	17451157	17462214
chr8	20826846	20838841
chr8	21521907	21539060
chr8	42264147	42277430
chr8	50067933	50104256
chr8	50622559	50643154
chr8	51189838	51211282
chr8	52627254	52656314
chr8	55356541	55373995
chr8	56369808	56381223
chr8	58336661	58375319
chr8	62928256	62958511
chr8	66630982	66646353
chr8	69005541	69033369
chr8	72725337	72763820
chr8	81176493	81233922
chr8	83423871	83480372
chr8	83569261	83590469
chr8	93084010	93094108
chr8	93764593	93794095
chr8	97064452	97078010
chr8	97307945	97384821
chr8	99326567	99373306
chr8	105332149	105364101
chr8	111489411	111524781
chr8	111846946	111863177
chr8	112487352	112525173
chr8	114879529	114899910
chr8	115435073	115511898
chr8	117737334	117775399
chr8	123126507	123143968
chr8	125644984	125670131
chr8	129750923	129766746
chr8	131508949	131527933
chr8	133200518	133261022
chr8	135095314	135105798
chr8	135582598	135607088
chr8	136274548	136290136
chr8	136692562	136707715
chr8	137077945	137090840
chr8	137893919	137956153
chr8	139673855	139710601
chr8	140102896	140117896
chr8	141627985	141641730
chr8	144370469	144407880
chr8	144776288	144821854
chr9	182129	207099
chr9	372233	385277
chr9	1761819	1777880
chr9	10276986	10300942
chr9	11073426	11087217
chr9	23735590	23766624
chr9	27731361	27760007
chr9	30956542	30969741
chr9	40532838	42126014
chr9	66462229	66988519
chr9	70234710	70249709
chr9	71599343	71625533
chr9	75105764	75141014
chr9	80296536	80386716
chr9	80913487	80929506
chr9	85222899	85237854
chr9	88735780	88762903
chr9	89696625	89748974
chr9	92881842	92895346
chr9	100131839	100168055
chr9	102012290	102033720
chr9	112146808	112157112
chr9	118549987	118569071
chr9	121882347	121901329
chr9	125650688	125669365
chr9	127971890	127994378
chr9	132617711	132633050
chr9	134775272	134786590
chr9	137321301	137356221
chr9	138689397	138729707
chr9	139347964	139375642
chr9	139392812	139418836
chrX	109805	230897
chrX	2368140	2416150
chrX	4237727	4250903
chrX	6195386	6209037
chrX	6456581	6471438
chrX	8129352	8140291
chrX	15619318	15633929
chrX	53267606	53278786
chrX	56386606	56434691
chrX	70409726	70482398
chrX	72401325	72471681
chrX	75694269	75729729
chrX	76219661	76494262
chrX	87951064	87982154
chrX	88369331	88583010
chrX	89609426	89756910
chrX	91158912	91313739
chrX	91528207	91710179
chrX	103206569	103224583
chrX	114053710	114084128
chrX	124496492	124525829
chrX	128305245	128337347
chrX	146654885	146669048
chrX	154617237	154648508
chrY	57231500	57441585

## Sheet: Pooled medium passage iPSCNVs
Table S1: CNV datasets.
Dataset name: Pooled medium passage iPSCNVs
Chromosome	Start (hg18)	End (hg18)
chr1	51586	758644
chr1	4871077	4901771
chr1	7854175	7866851
chr1	12644531	12657361
chr1	16038248	16088096
chr1	16676351	17134822
chr1	26046139	26082751
chr1	33602524	33618815
chr1	33936306	33949226
chr1	34879856	34883734
chr1	36340823	36401066
chr1	37024773	37123408
chr1	46879906	46894689
chr1	47876181	47953539
chr1	48183581	48220493
chr1	48452476	48488228
chr1	53292743	53306945
chr1	53817768	53834566
chr1	53855801	53949867
chr1	54736546	54820778
chr1	56635226	56661214
chr1	57222888	57315744
chr1	58640948	58691537
chr1	63346783	63369848
chr1	63874702	63946072
chr1	64124106	64258795
chr1	64473482	64486353
chr1	64545374	64558427
chr1	64686153	64737925
chr1	67615660	67627885
chr1	68379469	68427455
chr1	70829622	70846509
chr1	72522436	72541492
chr1	78904752	78927722
chr1	79443633	79462037
chr1	79876750	79898222
chr1	81147143	81165778
chr1	81421887	81456643
chr1	81511548	81542580
chr1	81585049	81666206
chr1	81791693	81804191
chr1	82206814	82233387
chr1	90965637	91031704
chr1	94789251	94858547
chr1	97508255	98130331
chr1	98301040	98320090
chr1	102380934	102392397
chr1	106857638	106894422
chr1	110121627	110134733
chr1	110389109	110454403
chr1	111183990	111202316
chr1	112497197	112507729
chr1	117685357	117714542
chr1	119910636	119956321
chr1	142735883	144127941
chr1	145797568	145849444
chr1	147014265	147329439
chr1	147418776	147958358
chr1	151021254	151045200
chr1	159619975	159649603
chr1	161277369	161294929
chr1	163074828	163105376
chr1	164004079	164031652
chr1	167018922	167032368
chr1	167473984	167507362
chr1	173820702	173842215
chr1	175218020	175245582
chr1	177520078	177540898
chr1	187555433	187572158
chr1	187795103	187816208
chr1	187818593	187828998
chr1	188802693	188813022
chr1	189243006	189300599
chr1	190157257	190194693
chr1	194081358	194095122
chr1	195005234	195016472
chr1	195065176	195091211
chr1	202534164	202550443
chr1	202733471	202774818
chr1	203249336	203318334
chr1	203840686	203876033
chr1	205869644	205886936
chr1	206524945	206548321
chr1	207665478	207688452
chr1	207707414	207756895
chr1	208135577	208162284
chr1	209557753	209594576
chr1	209984869	210014371
chr1	210984154	210995854
chr1	220015174	220034847
chr1	220601725	220626762
chr1	221428045	221551723
chr1	222394521	222408636
chr1	223236914	223250002
chr1	228090046	228118102
chr1	228850898	228932842
chr1	230451674	230562998
chr1	230622747	230653919
chr1	230750603	230816977
chr1	234084664	234111389
chr1	237823682	237847789
chr1	238274863	238303669
chr1	246880703	246914451
chr10	919133	936429
chr10	1747007	1758768
chr10	2830047	2855170
chr10	4418722	4429674
chr10	5529614	5544958
chr10	11363055	11378346
chr10	12535542	12594552
chr10	20946023	20965672
chr10	22935746	22964707
chr10	27723357	27734770
chr10	28592174	28614630
chr10	34175573	34688742
chr10	42923884	42940557
chr10	46478786	46501689
chr10	47093070	47213510
chr10	50224356	50234637
chr10	53191150	53264976
chr10	53458887	53481125
chr10	55080779	55131263
chr10	61424086	61466096
chr10	61931788	61951398
chr10	64718719	64769877
chr10	65439872	65464126
chr10	66975079	66995459
chr10	67987089	68013174
chr10	73162085	73217137
chr10	79775775	79887174
chr10	81876025	81889102
chr10	84472601	84491234
chr10	85239858	85267872
chr10	86422156	86445860
chr10	89107268	89185710
chr10	92071073	92086175
chr10	95103364	95126236
chr10	95168034	95258619
chr10	95503398	95516158
chr10	114398119	114494523
chr10	115074909	115186009
chr10	121823080	121859064
chr10	122718224	122790100
chr10	123336106	123357137
chr10	123852894	123901335
chr10	126264784	126362143
chr10	127462279	127508528
chr10	129775658	129811831
chr10	132210455	132235487
chr10	132911686	132958700
chr10	134289468	134313585
chr10	134963077	135095757
chr11	1006869	1008355
chr11	2727802	2782189
chr11	4924254	4933344
chr11	5322268	5359910
chr11	5733672	5764929
chr11	15779167	15817336
chr11	16870424	16882816
chr11	18905636	18917742
chr11	27188818	27213480
chr11	33157052	33279568
chr11	46695710	46727616
chr11	47600951	47641589
chr11	47814027	47861744
chr11	48678320	48886497
chr11	51152453	51218408
chr11	54477387	54681976
chr11	55122337	55220666
chr11	67232177	67493057
chr11	71029775	71211567
chr11	78126769	78201893
chr11	78708407	78770384
chr11	80610378	80626354
chr11	81313343	81335467
chr11	85997956	86009281
chr11	92537990	92554548
chr11	93331948	93344108
chr11	94037947	94051313
chr11	115581712	115593142
chr11	117842100	117854505
chr11	117879739	117943999
chr11	124445351	124580649
chr11	131247810	131274664
chr11	131682530	131728895
chr11	133982801	134106989
chr11	134115140	134137033
chr11	134330961	134449982
chr12	20691	94614
chr12	3216240	3282845
chr12	5376487	5391064
chr12	5497301	5560243
chr12	6475366	6497677
chr12	7738494	7769522
chr12	8262587	8495044
chr12	11087898	11158086
chr12	17479817	17498708
chr12	20449937	20489244
chr12	25545712	25559442
chr12	26024233	26045148
chr12	30128618	30134898
chr12	31885197	31953020
chr12	34355724	34404034
chr12	36448735	36640126
chr12	45343901	45374399
chr12	47341066	47352254
chr12	48994505	49050978
chr12	49739904	49875453
chr12	50774680	50815099
chr12	56005505	56095864
chr12	59811222	59822375
chr12	72580574	72643398
chr12	74615593	74639231
chr12	78328939	78354969
chr12	78949325	78962982
chr12	83068662	83122757
chr12	83703419	83730330
chr12	83733778	83761977
chr12	91728068	91767322
chr12	93878676	93908286
chr12	95385357	95438768
chr12	97435063	97465354
chr12	98319412	98330170
chr12	101561045	101589933
chr12	113042568	113101300
chr12	115907647	115920490
chr12	116801217	116833216
chr12	121324782	121434397
chr12	125447271	125475286
chr12	125979504	125991317
chr12	127929551	128005664
chr12	128052892	128073301
chr12	130289244	130301344
chr12	130473927	130500455
chr13	19134385	19166615
chr13	20290521	20305791
chr13	20964647	20975977
chr13	20989153	21019291
chr13	21381196	21399496
chr13	23988536	23999328
chr13	24407384	24419899
chr13	24467064	24487995
chr13	28802318	28832659
chr13	30618376	30640542
chr13	41167327	41182276
chr13	43598183	43629082
chr13	53049604	53060483
chr13	53822041	53978782
chr13	54536785	54669924
chr13	55098944	55227718
chr13	56486602	56497669
chr13	57707433	57730387
chr13	57968901	57989044
chr13	60913571	60936927
chr13	64392196	64405079
chr13	68664020	68744760
chr13	73576464	73595857
chr13	77759537	77784003
chr13	82610774	82655793
chr13	84916029	84961895
chr13	91813472	91827017
chr13	92728404	92812626
chr13	97982060	98003419
chr13	102761569	102774211
chr13	107116571	107608188
chr13	109884507	109944010
chr13	110035335	110078079
chr13	111096968	111109657
chr13	111595398	111624692
chr14	18405739	18539508
chr14	19270011	19323620
chr14	19369402	19402194
chr14	20645471	22968960
chr14	23803011	23830604
chr14	24430899	24445375
chr14	25849205	25899111
chr14	26815603	26831175
chr14	30231168	30297587
chr14	30689143	30795962
chr14	33955529	34316285
chr14	34496513	34657493
chr14	37999805	38010259
chr14	40672644	40786324
chr14	41494344	41514782
chr14	41907247	41925455
chr14	43499595	43511451
chr14	44373528	44409530
chr14	52169314	52191947
chr14	58604355	58618521
chr14	63143923	63191716
chr14	66810031	66833662
chr14	73012944	73038822
chr14	73435048	73476803
chr14	74655965	74710107
chr14	82344220	82357902
chr14	85481243	85492510
chr14	94084080	94107974
chr14	99268677	99285486
chr14	104437544	104456004
chr14	105966842	106000820
chr14	106327885	106356482
chr15	18868075	18990467
chr15	19080069	19169035
chr15	19406830	19566863
chr15	22239102	22324813
chr15	22648342	22662264
chr15	22812866	23013409
chr15	25593080	25606503
chr15	29810577	29841564
chr15	32492447	32652315
chr15	38682540	38703186
chr15	39347452	39404918
chr15	40533683	40607743
chr15	41023696	41051408
chr15	42506914	42540801
chr15	44738145	44751835
chr15	48635662	48746698
chr15	52238579	52258840
chr15	54579283	54608708
chr15	68025422	68046403
chr15	68814821	68826133
chr15	74655270	74693437
chr15	76765213	76827483
chr15	81199750	81433258
chr15	83494020	83512305
chr15	85696599	85721371
chr15	86780944	86802348
chr15	90399869	90459482
chr15	92356647	92372097
chr16	590789	780379
chr16	2449632	2579885
chr16	4060297	4095090
chr16	6258194	6281329
chr16	14742556	14971206
chr16	15406308	15448029
chr16	17337098	17383146
chr16	18865289	18890516
chr16	19308276	19321487
chr16	20250073	20306344
chr16	20420371	20452642
chr16	23414441	23452979
chr16	25089533	25111249
chr16	25458314	25472975
chr16	28472603	28494816
chr16	35043404	35143083
chr16	47068099	47084495
chr16	53000724	53013583
chr16	57184412	57235579
chr16	64752110	64764278
chr16	67316722	67368868
chr16	67804325	67883165
chr16	68677242	68858699
chr16	69446253	69477060
chr16	69529634	69604396
chr16	73763893	73809807
chr16	76357963	76398531
chr16	76691172	76729675
chr16	76952904	77535677
chr16	79601896	79652573
chr16	79785183	79804615
chr16	80373640	80390488
chr16	80820958	80831050
chr16	85113374	85128190
chr17	221026	347876
chr17	527137	561549
chr17	1127395	1180796
chr17	2112090	2129903
chr17	2456111	2486747
chr17	4536964	4614292
chr17	5091377	5134537
chr17	8943462	8967581
chr17	9311348	9322110
chr17	21913460	21973197
chr17	24616122	24635155
chr17	24679463	24771653
chr17	26192807	26248120
chr17	27243613	27285861
chr17	29922597	29936205
chr17	31471028	31653797
chr17	32748853	32807637
chr17	34832933	34883928
chr17	35058324	35104753
chr17	36532314	36544684
chr17	36646342	36706121
chr17	41543275	41623467
chr17	41750175	42107467
chr17	47601996	47613853
chr17	54525481	54671830
chr17	56300742	56328050
chr17	62757832	62828625
chr17	66443007	66473309
chr17	72748545	72759552
chr18	767917	793578
chr18	3410649	3485468
chr18	3683751	3703710
chr18	32223929	32291771
chr18	33333220	33383029
chr18	33601912	33619575
chr18	36198738	36239936
chr18	42781145	42793221
chr18	53505406	53571255
chr18	62292822	62359990
chr18	68846805	68868307
chr18	70430226	70474981
chr18	74518547	74530754
chr19	3253877	3284265
chr19	6854537	6921492
chr19	6939270	6950596
chr19	7022382	7120276
chr19	7560988	7600021
chr19	8124201	8152128
chr19	8995815	9024714
chr19	12157284	12311386
chr19	12410655	12592450
chr19	13294348	13320068
chr19	13413673	13451412
chr19	14892834	14923223
chr19	15145737	15161855
chr19	15589103	15614423
chr19	16720824	16744912
chr19	18245585	18262220
chr19	19804910	19822214
chr19	24253248	24421125
chr19	32423840	32988356
chr19	38747398	38757673
chr19	40541137	40558782
chr19	41591525	41680050
chr19	41832383	41939312
chr19	42000275	42066106
chr19	44113228	44225659
chr19	44248729	44316630
chr19	45922835	45966553
chr19	47916390	47982613
chr19	52023748	52047637
chr19	52080146	52106092
chr19	57791570	57813257
chr19	58752580	58799498
chr19	59422014	59433119
chr19	60269458	60314404
chr19	60314541	60333767
chr19	60989065	60999535
chr19	61181585	61243898
chr19	63418381	63442225
chr2	2772	91514
chr2	149997	166399
chr2	565179	606686
chr2	4244863	4256713
chr2	10058102	10078268
chr2	10193197	10209245
chr2	15805177	15833477
chr2	16911499	16925756
chr2	18400393	18418557
chr2	20741586	20753237
chr2	23475280	23519307
chr2	29934132	29946856
chr2	31202787	31218612
chr2	32024648	32062403
chr2	45171969	45189796
chr2	45829924	45842527
chr2	47411660	47520342
chr2	65286361	65307702
chr2	66546012	66578131
chr2	70458376	70627600
chr2	71162294	71186619
chr2	71445100	71475549
chr2	87103995	87299456
chr2	87592416	87805770
chr2	89758644	91192388
chr2	97197797	97240888
chr2	99646630	99659542
chr2	100260662	100284374
chr2	119215137	119345192
chr2	127216308	127228875
chr2	128575435	128619617
chr2	132021403	132313876
chr2	134784477	134810886
chr2	143267025	143287875
chr2	146578555	146596882
chr2	152904213	153639423
chr2	153701395	153912549
chr2	165828130	165952083
chr2	169704802	169743237
chr2	179112101	179245195
chr2	181502502	181520839
chr2	182163022	182173546
chr2	186501952	186688848
chr2	187886334	188156975
chr2	188249803	188303644
chr2	188548171	188590721
chr2	188747754	188773073
chr2	188883155	188931226
chr2	199071218	199085659
chr2	208048050	208079768
chr2	219023848	219121750
chr2	224331757	224398418
chr2	229803065	229823614
chr2	230535928	230666364
chr2	239626173	239719300
chr2	239796181	239806685
chr2	242691720	242738117
chr20	1507259	1541837
chr20	2465121	2486534
chr20	5523763	5619460
chr20	12602767	12657062
chr20	14958001	15247632
chr20	32419801	32480019
chr20	35133964	35150545
chr20	35405701	35438241
chr20	41521264	41546784
chr20	41649944	41680955
chr20	42564247	42621546
chr20	50791136	50819440
chr20	58993284	59017558
chr20	59742240	59763781
chr20	59785516	59800328
chr21	10061131	10195652
chr21	14549481	14585808
chr21	16825844	16842009
chr21	18710858	18724186
chr21	19825303	19839462
chr21	22603784	22615953
chr21	24673735	24696515
chr21	24835110	24854814
chr21	24890109	24912536
chr21	31447216	31459340
chr21	31886178	31912131
chr21	33448220	33472804
chr21	33994548	34053518
chr21	36671330	36704463
chr21	46898162	46921373
chr22	19528465	19607471
chr22	21010918	21115308
chr22	22600777	22674410
chr22	31268416	31283616
chr22	32492973	32571270
chr22	34227179	34238401
chr22	39902407	39942396
chr22	40982660	41003800
chr22	46632478	46649430
chr22	46699304	46742936
chr22	48251202	48301088
chr3	930801	953625
chr3	1883237	1892909
chr3	3592016	3608342
chr3	6187663	6198313
chr3	6294263	6310460
chr3	6637646	6667581
chr3	8452382	8469798
chr3	8576169	8595210
chr3	10994622	11014702
chr3	13028835	13096208
chr3	14144670	14174910
chr3	24320284	24333149
chr3	26507577	26552484
chr3	26566280	26586861
chr3	27472031	27487733
chr3	27601723	27615330
chr3	37954063	37965104
chr3	41203017	41229650
chr3	48745633	48843313
chr3	49984737	50064794
chr3	57498753	57622212
chr3	60280157	60601046
chr3	62531908	62580641
chr3	63922168	64073794
chr3	65173995	65185480
chr3	68807370	68830091
chr3	69900449	69913687
chr3	79805533	79820928
chr3	83546373	83581420
chr3	85012829	85038200
chr3	85759442	85819684
chr3	89133223	89158503
chr3	89490344	89503166
chr3	100279031	100296938
chr3	100452127	100470297
chr3	106160580	106195090
chr3	109182993	109193036
chr3	110484722	110548245
chr3	115616079	115661169
chr3	116719663	116900463
chr3	117093054	117159312
chr3	117712301	118345185
chr3	121349412	121365821
chr3	126858285	126870175
chr3	128130824	128182061
chr3	128581501	128596002
chr3	129502914	129618347
chr3	131224044	131368353
chr3	137178964	137196273
chr3	143297555	143352307
chr3	163606048	163638854
chr3	165979383	166047222
chr3	168171704	168193169
chr3	169791142	170041982
chr3	171415609	171482195
chr3	174663327	174697439
chr3	174740548	174802150
chr3	176579240	176886599
chr3	186871343	187573507
chr3	187910211	187950189
chr3	188854552	188955506
chr3	189632280	189643427
chr3	193204588	193224773
chr3	194906578	194920346
chr3	195368842	195388665
chr3	196106568	196123122
chr3	198774555	198810820
chr4	2269	55966
chr4	1618262	1652113
chr4	1654168	1671346
chr4	2994521	3005429
chr4	4066344	4236950
chr4	9058387	9088431
chr4	9820707	9844093
chr4	10087121	10097719
chr4	10747487	10768827
chr4	20981089	20997762
chr4	22891028	22922895
chr4	24482702	24503414
chr4	26974225	26996671
chr4	35120721	35149445
chr4	36073680	36093574
chr4	36851173	36865867
chr4	38670490	38708374
chr4	39264881	39348017
chr4	41991063	42018499
chr4	46591659	46602022
chr4	46614506	47024181
chr4	48849363	49353357
chr4	62313802	62356679
chr4	63786310	63837897
chr4	64380052	64390841
chr4	65147586	65196159
chr4	67559341	67586756
chr4	69690144	69729899
chr4	75480271	75547670
chr4	78001372	78014974
chr4	79356589	79377227
chr4	88915137	88940851
chr4	93099147	93224839
chr4	93269598	93344017
chr4	93709550	93901923
chr4	94099501	94213620
chr4	94241713	94600304
chr4	96292892	96311640
chr4	97330281	97342630
chr4	103265985	103282451
chr4	105693030	105710301
chr4	108352519	108377554
chr4	110026664	110050277
chr4	113988115	114141597
chr4	114480090	114529519
chr4	119263536	119322712
chr4	120219464	120261454
chr4	120516039	120599824
chr4	126631079	126663594
chr4	130281215	130294397
chr4	130507451	130837450
chr4	140443431	140461083
chr4	141809764	141831219
chr4	148355858	148371597
chr4	150338560	150421381
chr4	155604445	155619055
chr4	161025961	161046962
chr4	164495305	164517689
chr4	164521425	164547818
chr4	166088976	166101731
chr4	170280120	170301926
chr4	172604350	172614496
chr4	177570679	177583458
chr4	181663353	182088317
chr4	182365928	182979425
chr4	186667495	186684564
chr4	190335556	190368436
chr4	191029941	191210542
chr5	68520	222902
chr5	2312512	2348076
chr5	2547273	2577391
chr5	5482180	5533946
chr5	5921886	5965054
chr5	6746391	6784604
chr5	7890843	7934290
chr5	8008102	8035581
chr5	12868768	12891521
chr5	16941772	16967195
chr5	18764837	18925538
chr5	21768492	21794257
chr5	29076403	29088439
chr5	35520076	35544975
chr5	35971928	36000110
chr5	39904594	39920804
chr5	46036520	46246391
chr5	46282258	46313969
chr5	49497985	49621797
chr5	50739480	50776178
chr5	52064539	52089681
chr5	61383714	61417264
chr5	65388736	65414965
chr5	67576187	67622283
chr5	68412874	68523930
chr5	70992267	71010332
chr5	81641109	81658128
chr5	82373459	82390310
chr5	84444987	84471454
chr5	92082118	92110526
chr5	101214532	101233049
chr5	103888260	103906300
chr5	106796175	106807601
chr5	107116609	107193163
chr5	110437865	110448344
chr5	112522448	112549411
chr5	115721065	115848325
chr5	128838381	128864268
chr5	132665665	132775664
chr5	134157963	134226449
chr5	134667814	134680469
chr5	135117724	135148416
chr5	137646500	137689454
chr5	138980058	139126284
chr5	146354882	146391319
chr5	147020270	147068991
chr5	147145334	147172314
chr5	147242108	147461578
chr5	149246472	149271468
chr5	150185681	150204276
chr5	151494677	151499003
chr5	156375235	156503397
chr5	159596847	159620555
chr5	168363579	168651578
chr5	178416957	178443193
chr5	178984144	179029074
chr5	180114006	180128468
chr5	180142802	180206442
chr5	180275313	180357735
chr5	180533481	180553237
chr6	5315955	5328693
chr6	7140008	7157743
chr6	24872767	24916481
chr6	25697571	25710104
chr6	25832978	25845999
chr6	26789888	26891634
chr6	29949894	30017538
chr6	31345243	31346088
chr6	31387887	31397263
chr6	32781964	32820362
chr6	36666942	36723728
chr6	40487974	40519678
chr6	40538982	40582919
chr6	41767372	41786705
chr6	41892072	41935171
chr6	46298201	46316528
chr6	54039014	54050873
chr6	56930358	57241292
chr6	62264215	62299849
chr6	66578649	66640401
chr6	69927441	69953972
chr6	94450934	94497325
chr6	94610606	94653071
chr6	102715791	103566483
chr6	111400267	111416194
chr6	134571269	134656723
chr6	135013187	135023874
chr6	135113491	135163570
chr6	136323537	136363238
chr6	142107189	142146472
chr6	147667050	147706364
chr6	149735391	149753733
chr6	150092369	150146433
chr6	150653167	150664204
chr6	151599381	151623139
chr6	153930435	153955400
chr6	154002467	154019754
chr6	161094399	161109660
chr6	166418427	166434140
chr6	167624463	167656860
chr7	139250	225446
chr7	2134504	2288682
chr7	4376790	4410527
chr7	4849647	4869510
chr7	5761446	5795676
chr7	6033545	6062847
chr7	6089199	6115298
chr7	6249372	6374989
chr7	6471872	6484225
chr7	6731108	6906515
chr7	7723580	7736728
chr7	8940482	8953347
chr7	9971004	9997515
chr7	10260626	10275260
chr7	11640143	11725690
chr7	15984026	16007340
chr7	18797989	18810290
chr7	19602749	19619636
chr7	24447148	24549933
chr7	25995296	26019792
chr7	30797427	30936325
chr7	31530226	31546165
chr7	34788188	34813709
chr7	39336407	39353331
chr7	40248587	40268403
chr7	42637994	42730277
chr7	44920744	44950815
chr7	45866770	45878113
chr7	49592379	49611458
chr7	49781744	49804126
chr7	50225730	50238371
chr7	50604923	50641160
chr7	55929653	56060329
chr7	57069290	57189587
chr7	57219415	57275579
chr7	57303275	57347855
chr7	57568874	57589241
chr7	61643169	62104452
chr7	63065662	63105711
chr7	64579322	64717711
chr7	65538978	65609657
chr7	66821801	66878612
chr7	67626558	67656866
chr7	67787714	67874062
chr7	70058362	70069523
chr7	71371908	71488171
chr7	71599158	71625587
chr7	72496846	72625290
chr7	72978449	73077863
chr7	73228842	73243280
chr7	73643038	73697356
chr7	74680375	74933691
chr7	77114710	77162195
chr7	81459627	81494501
chr7	84582758	84600037
chr7	92030570	92047716
chr7	92262839	92301812
chr7	92646150	92679300
chr7	93798938	93871273
chr7	95701061	95714072
chr7	98659738	98674902
chr7	100902714	100936342
chr7	102025190	102123388
chr7	103251234	103271074
chr7	104918039	104996235
chr7	109224316	109249923
chr7	110598931	110659792
chr7	110955962	111073056
chr7	115876063	115905594
chr7	128298967	128371500
chr7	129335184	129360593
chr7	130139341	130152658
chr7	130592470	130611367
chr7	131207908	131235891
chr7	131483883	131507076
chr7	132129067	132242929
chr7	133435705	133449725
chr7	134046114	134062923
chr7	136955270	137029178
chr7	138748147	138762748
chr7	139838799	139858876
chr7	140621000	140649514
chr7	141416586	141436640
chr7	141693775	141711905
chr7	141900427	141934463
chr7	142162915	142176424
chr7	143489209	143705862
chr7	148411809	148478159
chr7	150744973	150760802
chr7	151812427	151846050
chr7	152307684	152321009
chr7	152504234	152526479
chr7	152661746	152674470
chr7	153741353	153764798
chr7	153853562	153867752
chr7	154307724	154325667
chr7	155168485	155207427
chr7	155441239	155453100
chr7	157268751	157287998
chr7	157335482	157349516
chr7	157422309	157433234
chr7	157954188	157973350
chr7	158147762	158174588
chr7	158739570	158762393
chr7	158782898	158812469
chr8	321550	341546
chr8	1549163	1571047
chr8	1988752	2031770
chr8	2115468	2129674
chr8	2234553	2258546
chr8	4092991	4116802
chr8	5105923	5140168
chr8	5530529	5545454
chr8	6275241	6290079
chr8	7903560	8140229
chr8	12572787	12630196
chr8	12677322	12696885
chr8	14409268	14421442
chr8	16318190	16338407
chr8	28326318	28359684
chr8	30310774	30341618
chr8	30697448	30759624
chr8	42264607	42277591
chr8	42496414	42560979
chr8	42917114	42973295
chr8	52523449	52549146
chr8	52628331	52644196
chr8	54690819	54707808
chr8	56369808	56385062
chr8	60640671	61195267
chr8	62928256	62947590
chr8	65401039	65417378
chr8	66626755	66646353
chr8	69005541	69033369
chr8	72245015	72265783
chr8	72718026	72763820
chr8	73067029	73099636
chr8	73905718	73932263
chr8	79933435	79959211
chr8	80852696	80868559
chr8	83423871	83480089
chr8	83569261	83590469
chr8	93084010	93094108
chr8	95671019	95700227
chr8	96523558	96538276
chr8	96668957	96685309
chr8	97307945	97384821
chr8	98642450	98654453
chr8	103846695	103886282
chr8	111483905	111520349
chr8	112532873	112584436
chr8	116307276	116326999
chr8	121002212	121141163
chr8	125638561	125670131
chr8	126671718	126688753
chr8	131508687	131527933
chr8	131705146	131716762
chr8	134795696	134827360
chr8	135095314	135105798
chr8	135223779	135235126
chr8	136274548	136290136
chr8	136689262	136709636
chr8	137814469	137843409
chr8	137906419	137930861
chr8	138748500	138761878
chr8	139683712	139710601
chr8	140581127	140608779
chr8	146201993	146246583
chr9	36587	178421
chr9	182129	207099
chr9	1761819	1777687
chr9	2956999	2968471
chr9	4305653	4324708
chr9	6484492	6522477
chr9	6712361	6778085
chr9	11075099	11087217
chr9	14105511	14119298
chr9	14415948	14744428
chr9	15149849	15269802
chr9	15990812	16644155
chr9	17440077	17517626
chr9	17974340	18263439
chr9	18667537	18828494
chr9	18891898	18935068
chr9	19152016	19218373
chr9	19330521	19841227
chr9	19935408	19969735
chr9	20108090	20506233
chr9	20930130	21097470
chr9	22023169	22123251
chr9	22505738	22679203
chr9	23351805	23380071
chr9	23511542	24044907
chr9	24444945	24607036
chr9	24739214	24768100
chr9	24939254	24961815
chr9	25231082	25283304
chr9	25359010	25499545
chr9	25671523	25726011
chr9	26559013	26715260
chr9	27084647	27175101
chr9	27403989	27762199
chr9	28016836	28077579
chr9	28388842	28458336
chr9	28838802	29193681
chr9	29328598	29462046
chr9	29893974	30020820
chr9	30677647	30783248
chr9	30887462	30943009
chr9	31884144	31958526
chr9	32206583	32426014
chr9	33195136	33238756
chr9	33509194	33569887
chr9	34407750	34723528
chr9	34968017	35126146
chr9	36799096	36846268
chr9	37238793	37249024
chr9	40726296	42126014
chr9	68427723	68985808
chr9	70235342	70249709
chr9	70250517	70263703
chr9	74151497	74187807
chr9	75527223	75565513
chr9	79976872	80000746
chr9	80145235	80173568
chr9	80321448	80382627
chr9	80915399	80930059
chr9	85222899	85235897
chr9	85931281	85959618
chr9	86202408	86225102
chr9	88758798	88773574
chr9	89367671	89380717
chr9	91093871	91109688
chr9	91930033	91969853
chr9	92874901	92895346
chr9	94579562	94593940
chr9	100131839	100168055
chr9	100805662	100816693
chr9	102012290	102033720
chr9	103901773	103913121
chr9	104843493	104879391
chr9	106308253	106333328
chr9	106848433	106897101
chr9	112146808	112157112
chr9	113541527	113554595
chr9	118147352	118175992
chr9	121421756	121437091
chr9	126271770	126288955
chr9	127772096	127783973
chr9	127977496	127999510
chr9	130327690	130386605
chr9	136952800	136971351
chr9	137321301	137356221
chr9	139347964	139375642
chr9	139392812	139423833
chr9	140091136	140124935
chrX	109805	253275
chrX	4238766	4250740
chrX	8129008	8140291
chrX	15601359	15633929
chrX	16538897	16560400
chrX	17466894	17563146
chrX	23724831	23752377
chrX	24153696	24169755
chrX	31557762	31737793
chrX	44398839	44455706
chrX	53267322	53335957
chrX	54378443	54489708
chrX	72404722	72471681
chrX	76266264	76476581
chrX	80834226	80864984
chrX	86558261	86576670
chrX	88369331	88528021
chrX	88901203	89163219
chrX	89628819	89736603
chrX	91095722	91313739
chrX	91461953	91674583
chrX	96136677	96301626
chrX	103206569	103223890
chrX	107279244	107320928
chrX	111525017	111545694
chrX	115304929	115321240
chrX	118743448	118959978
chrX	119880285	119967804
chrX	122811767	122849967
chrX	123973678	123987227
chrX	125426616	125444832
chrX	143430213	143448884
chrX	146654803	146670976
chrX	147731453	147781229
chrX	148415888	148500105
chrX	152983113	153209737
chrX	154164918	154449511
chrX	154617237	154643821
chrY	57231500	57441585

## Sheet: Pooled high passage iPSCNVs
Table S1: CNV datasets.
Dataset name: Pooled high passage iPSCNVs
Chromosome	Start (hg18)	End (hg18)
chr1	51586	758644
chr1	4871077	4886368
chr1	23150463	23167258
chr1	53817768	53834861
chr1	63899777	63951143
chr1	64168850	64245244
chr1	75474269	75488159
chr1	81151357	81165778
chr1	81612973	81659560
chr1	97498267	98143789
chr1	103957313	104041200
chr1	111296543	112490736
chr1	112497197	112507709
chr1	112508731	116369555
chr1	116405145	116660879
chr1	119910636	119931076
chr1	142748094	143608385
chr1	143646834	144001649
chr1	151017849	151045200
chr1	158719497	158760317
chr1	159768149	159909893
chr1	160097520	160108831
chr1	167473984	167522014
chr1	175729837	178552253
chr1	195005234	195015828
chr1	195470492	195487741
chr1	202736815	202779443
chr1	205869644	205883648
chr1	206530764	206548321
chr1	207707414	207736947
chr1	208134635	208160260
chr1	209984869	210000992
chr1	211038780	211066430
chr1	228888107	228921694
chr1	238458351	238474045
chr1	242006699	242333440
chr1	246807386	246861733
chr10	62797	107527
chr10	119858	132393
chr10	5779060	5806171
chr10	38841015	38927788
chr10	46478786	46498702
chr10	48871826	49003399
chr10	64626111	64769877
chr10	65439872	65464126
chr10	66969683	66995459
chr10	67987089	68016965
chr10	70184007	70806006
chr10	73703007	74320006
chr10	75892722	76146707
chr10	78927956	78961874
chr10	95233798	95258619
chr10	104910195	105023374
chr10	115110426	115155879
chr10	124294743	124373604
chr10	127434752	127508528
chr10	132210400	132235487
chr11	5832443	5839111
chr11	18905636	18927312
chr11	45020523	45045543
chr11	54452283	54718261
chr11	93323504	93328189
chr11	104429161	104442669
chr11	134349020	134449982
chr12	10464362	10536144
chr12	24519700	24882491
chr12	30128618	30134898
chr12	34098276	34108937
chr12	47055041	47093265
chr12	67487763	69575675
chr12	77798378	77873221
chr12	121329476	121369444
chr12	126140001	126158893
chr13	24470906	24487205
chr13	36825277	36882354
chr13	53886296	53978782
chr13	54557952	54651953
chr13	55068372	55232106
chr13	92930914	92954403
chr14	18072112	18187985
chr14	18343613	18776746
chr14	19380763	19402194
chr14	23803011	23830604
chr14	25849470	25864932
chr14	33955529	34316285
chr14	41910342	41925455
chr14	43497591	43511451
chr14	73873261	73951823
chr14	99268677	99285486
chr14	105946771	105987341
chr14	106162126	106176088
chr15	19406830	19803358
chr15	22232140	22324813
chr15	25597570	25608098
chr15	31557413	31569534
chr15	71650477	71665655
chr15	74656984	74689487
chr15	88117253	88135244
chr16	18222249	18495126
chr16	31940875	32210978
chr16	73777344	73838459
chr16	76980411	77535716
chr17	8232349	8331231
chr17	11796122	12006278
chr17	14992101	15034905
chr17	15908868	16062016
chr17	27520431	27582453
chr17	31459625	31653797
chr17	33748933	33811291
chr17	34296978	34328099
chr17	36049469	36104550
chr17	36646342	36706121
chr17	41575332	41623640
chr17	46251653	46324770
chr17	55375245	56125611
chr17	56271610	56347596
chr17	58468320	58553426
chr17	75713072	75726472
chr17	78457146	78522696
chr18	6680637	6702558
chr18	24425650	24447522
chr18	29117302	29146121
chr18	35744297	35773282
chr18	62303651	62363540
chr19	40541321	40553676
chr19	43726860	43751854
chr19	46452982	46507176
chr19	58654643	58799498
chr19	59422014	59433119
chr2	2772	72820
chr2	578726	605425
chr2	4194768	4207937
chr2	9082739	9116202
chr2	10058102	10105262
chr2	23311321	23366462
chr2	35820877	35841439
chr2	57736086	57797003
chr2	71163094	71186619
chr2	91293640	91332460
chr2	97475423	97556569
chr2	127366738	127380958
chr2	134784477	134816827
chr2	143260037	143287875
chr2	188887492	188911121
chr2	194888312	195487960
chr2	229618234	229628510
chr2	229802681	229823614
chr2	242694127	242738117
chr20	11125286	11138087
chr20	15068744	15247632
chr20	16212936	16234846
chr20	24078538	24088927
chr20	29267954	30608468
chr20	41649944	41660426
chr21	9721556	9890305
chr22	17000662	17009421
chr22	22606396	22674410
chr22	32493356	32571270
chr3	35333	52301
chr3	61204	146308
chr3	599218	645236
chr3	6609724	6627101
chr3	11000904	11011697
chr3	21779149	21789395
chr3	26566280	26586861
chr3	60280157	60601046
chr3	64053049	64073794
chr3	68814706	68830091
chr3	73876402	73898589
chr3	77322791	77348500
chr3	79140008	79207323
chr3	82944366	82967073
chr3	89994049	90054074
chr3	116347765	116574650
chr3	118132550	118460854
chr3	120536152	120576978
chr3	131198515	131414301
chr3	142398633	142431189
chr3	156406005	156440778
chr3	163996449	164108624
chr3	165980644	166047222
chr3	169791142	170027812
chr3	174636361	175149207
chr3	176585032	176892871
chr3	193210461	193224773
chr4	4154233	4236950
chr4	9058387	9118973
chr4	9820366	9840635
chr4	20977779	20997762
chr4	46614506	47017139
chr4	48788531	49256730
chr4	57748500	57795402
chr4	62299229	62356679
chr4	64380052	64390841
chr4	67559341	67581830
chr4	69649562	69729899
chr4	70736766	70755389
chr4	78001372	78012956
chr4	90384523	90386317
chr4	93099147	93344017
chr4	93709550	93862847
chr4	94206931	94363664
chr4	129599317	129637586
chr4	139485002	139505126
chr4	151937794	151952698
chr4	169381756	169987574
chr4	172604350	172614496
chr4	181666166	182208492
chr4	186667495	186684564
chr4	190330726	190381654
chr4	191096777	191210542
chr5	729437	775384
chr5	783979	878641
chr5	20868373	20900840
chr5	21768009	21794257
chr5	45817629	46440100
chr5	68903038	70746203
chr5	87290590	87317530
chr5	102751422	102779098
chr5	103888260	103906300
chr5	104537753	104775166
chr5	107128903	107194945
chr5	120427023	120506950
chr5	135117724	135148416
chr5	135411865	135437569
chr5	147012034	147047098
chr5	147245786	147461578
chr5	150185681	150204276
chr5	151494364	151505340
chr5	165851190	165869969
chr5	178989081	179029074
chr6	1972546	2077160
chr6	26789888	26891634
chr6	30050272	30051014
chr6	31345332	31346502
chr6	32780390	32782036
chr6	32782621	32790430
chr6	56928207	57241292
chr6	96515237	96595378
chr6	102723569	103566483
chr6	134994611	135050073
chr6	161160831	161256010
chr7	2134504	2280133
chr7	2366527	2766526
chr7	9977432	9997515
chr7	10260626	10275260
chr7	15965575	15992646
chr7	46080359	46083247
chr7	56943574	57189587
chr7	61485083	61530401
chr7	61652188	62059808
chr7	63173636	63193309
chr7	69155899	69256603
chr7	72044246	72370757
chr7	97233384	97292250
chr7	97330582	97341076
chr7	109224316	109250473
chr7	110598931	110659792
chr7	118457338	118481561
chr7	130142662	130241080
chr7	133435705	133446369
chr7	141416966	141436640
chr7	143582821	143679026
chr7	153742848	153764560
chr7	158801152	158812469
chr8	2116954	2129674
chr8	3545409	3672408
chr8	4454388	4465347
chr8	7230125	8150968
chr8	12305286	12526406
chr8	15584372	15659371
chr8	54292628	54306886
chr8	54690819	54722764
chr8	58126780	58139800
chr8	60640671	61197987
chr8	65409526	65420045
chr8	69005541	69033369
chr8	72718026	72763820
chr8	85420514	85431209
chr8	95593047	95628996
chr8	112346098	112364424
chr8	120089564	120096670
chr8	134795612	134813891
chr8	135585139	135610902
chr8	136692562	136703794
chr8	137893919	137930171
chr9	23353443	23365593
chr9	91650199	91661658
chr9	125639775	125665330
chr9	127977496	127994378
chrX	76219661	76462875
chrX	88369331	88503412
chrX	90858533	90943592
chrX	91077651	91316310
chrX	91528207	91710179
chrX	94386331	94448987
chrX	96120735	96301626
chrX	96600070	96688503
chrX	113539076	113555898
chrY	6093653	12753581

## Sheet: Jakobsson 2008
Table S1: CNV datasets.
Dataset name: Jakobsson 2008
Chromosome	Start (hg18)	End (hg18)
chr1	995669	1303878
chr1	2013924	2103425
chr1	2136826	2253748
chr1	2349841	2819411
chr1	2879437	2973947
chr1	3284282	3497721
chr1	5733711	5836208
chr1	6071709	6156160
chr1	6416986	6500352
chr1	11497847	11545566
chr1	11973221	12038278
chr1	12743457	12836482
chr1	14832760	14917383
chr1	16213047	16269393
chr1	16338590	16403303
chr1	17424530	17467179
chr1	17760550	17791187
chr1	19415518	19452556
chr1	19722243	19776798
chr1	21789821	21810961
chr1	22019664	22200865
chr1	31134811	31190045
chr1	31865112	31919351
chr1	34193283	34697183
chr1	41119815	41147029
chr1	46432882	46583117
chr1	54350989	54363910
chr1	54547791	54571340
chr1	63540185	63775444
chr1	72379006	72432468
chr1	74218172	74305175
chr1	76720632	76792185
chr1	77547001	78041795
chr1	79184352	79263794
chr1	79607654	79649623
chr1	81643352	81695539
chr1	82795183	82844938
chr1	85107376	85357848
chr1	88225891	88817926
chr1	94904517	94925850
chr1	97475913	97534560
chr1	98234031	98337324
chr1	104113235	104185498
chr1	106206562	106266489
chr1	109583560	109620053
chr1	119792952	119819678
chr1	119892956	119947406
chr1	144337336	144458820
chr1	147305743	148039974
chr1	149599791	149671472
chr1	150797134	150819989
chr1	152835307	153063519
chr1	153381884	153496755
chr1	154601735	154620991
chr1	156750909	156788016
chr1	160064863	160334071
chr1	169648370	169676138
chr1	172417473	172736528
chr1	176926033	177129888
chr1	184909052	184967582
chr1	185998240	186064204
chr1	186516795	186550462
chr1	186950065	187117484
chr1	187617323	187810199
chr1	187897346	187935615
chr1	188046252	188074666
chr1	188722749	188776626
chr1	188917072	188946473
chr1	189567753	189696846
chr1	189729097	189787929
chr1	190039595	190142375
chr1	190190867	190284246
chr1	193458316	193653520
chr1	194097653	194138918
chr1	194168299	194454288
chr1	195089652	195186771
chr1	196687281	196755113
chr1	197295301	197365481
chr1	199555578	199770355
chr1	204158259	204181508
chr1	206387741	206398272
chr1	224856820	224899927
chr1	226561413	226673588
chr1	228502361	228510401
chr1	236824683	236846513
chr1	236997482	237019245
chr1	237214414	237239406
chr1	238912747	239023472
chr1	239205774	239231293
chr1	240267870	240622572
chr1	240807646	240926303
chr1	240986538	241375813
chr1	243703662	243750298
chr10	2682656	3157463
chr10	3194561	3395527
chr10	5581025	5592880
chr10	5694173	5755407
chr10	6717773	6870743
chr10	12140741	12205253
chr10	12582535	12591337
chr10	12648682	12704580
chr10	15030375	15100889
chr10	16759094	16822369
chr10	16946514	17033583
chr10	19245109	19374643
chr10	20869682	20894602
chr10	27656549	27745861
chr10	28602653	28611866
chr10	34712469	34815751
chr10	35024890	35340628
chr10	41934566	42234611
chr10	44530696	44679489
chr10	46410733	47173619
chr10	51185540	51264468
chr10	54025988	54056719
chr10	54370789	54587345
chr10	54700119	54751285
chr10	55048674	55124157
chr10	55915357	55958872
chr10	56312824	56352232
chr10	56465084	56519675
chr10	56670064	56962466
chr10	58168066	58229453
chr10	58575853	58640012
chr10	66455652	66802305
chr10	66849132	66897691
chr10	67748487	67785209
chr10	67840557	67906707
chr10	67947835	68040186
chr10	68077867	68174741
chr10	68290263	68300570
chr10	69029027	69101004
chr10	71307992	71353030
chr10	73117287	73179471
chr10	73860278	73987858
chr10	80577153	80619559
chr10	80805051	80867630
chr10	82272731	82310973
chr10	88396950	88440038
chr10	88686361	88722644
chr10	122759878	122779808
chr10	122897888	123231783
chr10	126336593	126414813
chr10	132737780	132814936
chr10	133910911	133984693
chr10	134063887	134187130
chr10	134362510	134477872
chr10	134519453	134628283
chr10	134696972	134771125
chr10	134903011	135284293
chr11	209089	266012
chr11	368188	860446
chr11	1350285	1386192
chr11	1813688	2014222
chr11	2142911	2179489
chr11	2274527	2421809
chr11	2486738	2553901
chr11	2809105	2869522
chr11	3120229	3199943
chr11	4156745	4228919
chr11	4397059	4430296
chr11	5856461	5891678
chr11	8209429	8228299
chr11	10999534	11040577
chr11	17571779	17612724
chr11	20075874	20694958
chr11	21145601	21173428
chr11	21821172	21969179
chr11	23633822	23680342
chr11	23753286	23816567
chr11	24472099	24501929
chr11	24735537	24751851
chr11	25660411	25686584
chr11	25816359	25982809
chr11	37898397	37953554
chr11	38242077	38296860
chr11	39007468	39046986
chr11	48171568	48722142
chr11	48879221	49824461
chr11	55116789	55352889
chr11	55442132	55576120
chr11	56361798	56460618
chr11	63579516	63842543
chr11	64283656	64378149
chr11	67152290	67194771
chr11	67521632	67577612
chr11	67897357	67973996
chr11	68577452	68656390
chr11	68974418	69017756
chr11	69682343	69711231
chr11	70053253	70073846
chr11	80661868	80692622
chr11	80756024	80789951
chr11	80943752	81041583
chr11	81238724	81246574
chr11	85365857	85407020
chr11	88517851	88892954
chr11	90329125	90403760
chr11	90605720	90698546
chr11	93503969	93601769
chr11	96208893	96285675
chr11	96948341	97129583
chr11	98300746	98341301
chr11	98438373	98539370
chr11	99398492	99428851
chr11	99548630	99577928
chr11	101052933	101115590
chr11	101295881	101362968
chr11	101840819	101919153
chr11	130526703	130613052
chr11	133654072	133715739
chr11	133859722	133971865
chr11	134087882	134126813
chr12	64079	150610
chr12	197682	229724
chr12	495208	653745
chr12	868626	1384282
chr12	1540754	1568271
chr12	1778114	1815303
chr12	2722510	2761734
chr12	2901619	2955954
chr12	5392817	6113877
chr12	6190646	6216045
chr12	7884583	8017011
chr12	11658673	11679256
chr12	13828587	13844161
chr12	14513269	14579911
chr12	15451463	15493688
chr12	17455339	17525192
chr12	17686665	17743395
chr12	19358223	19469374
chr12	21422704	21459317
chr12	21829811	22017581
chr12	23637697	23673994
chr12	24769858	24816506
chr12	25275925	25290388
chr12	27646725	27719875
chr12	31152225	31296066
chr12	31889248	31954269
chr12	34254964	34711194
chr12	36219721	36667313
chr12	37236349	37294016
chr12	37938160	38015967
chr12	39095654	39112112
chr12	46396818	46466775
chr12	46962050	46998134
chr12	49079113	49145087
chr12	50746691	50807611
chr12	51482354	51503256
chr12	51731549	51907978
chr12	56398456	56488686
chr12	59248588	59314484
chr12	62226006	62426038
chr12	68637680	68689573
chr12	72791798	72878975
chr12	73166935	73231623
chr12	73402297	73449364
chr12	74182955	74273627
chr12	79350317	79392839
chr12	79421527	79467800
chr12	80466293	80516676
chr12	83748272	83854627
chr12	85008497	85074914
chr12	85772935	85844039
chr12	87510147	87779854
chr12	98505657	98546503
chr12	100217097	100281661
chr12	106929893	107000267
chr12	110683463	110790548
chr12	111095097	111225092
chr12	114393971	114425033
chr12	123290729	123338468
chr12	123364366	123502556
chr12	123561347	123613242
chr12	125947966	126033079
chr12	127729601	127775018
chr12	128065984	128078815
chr12	129971506	129999853
chr12	130281795	130380887
chr12	130444525	130667902
chr12	131172839	131269754
chr12	131564729	131640365
chr12	131997176	132041200
chr12	132068299	132109189
chr12	132187422	132272282
chr13	18439910	18520143
chr13	18980107	19036930
chr13	22680577	22717181
chr13	24078151	24234128
chr13	26204551	26221607
chr13	34606232	34709439
chr13	36736294	36778725
chr13	36968549	37017097
chr13	39159945	39248912
chr13	42373191	42394235
chr13	53686843	53783745
chr13	54495814	54513140
chr13	55368842	55448019
chr13	55608549	56108951
chr13	56743090	56910848
chr13	57001071	57065106
chr13	62219873	62503437
chr13	64890985	65047009
chr13	65562091	65681413
chr13	65996375	66067479
chr13	66195899	66242914
chr13	68128858	68159812
chr13	68273633	68286777
chr13	68342491	68382934
chr13	68398673	68457371
chr13	68660944	68680362
chr13	69629239	69676218
chr13	69922412	69990908
chr13	70016372	70119791
chr13	70907603	70946097
chr13	71023642	71185615
chr13	76021533	76081466
chr13	81402686	81528896
chr13	81950345	82111094
chr13	82953447	83055928
chr13	84181912	84235949
chr13	84395446	84526778
chr13	84892701	85194820
chr13	85456901	85518040
chr13	85599003	85709160
chr13	85891876	85974518
chr13	87669760	87778273
chr13	88103651	88191188
chr13	91936578	92006594
chr13	94729993	94770497
chr13	94790980	94825508
chr13	97753390	97982060
chr13	102511959	102515883
chr13	104222547	104255283
chr13	104303225	104354019
chr13	105017664	105102225
chr13	113759040	113918252
chr14	20408664	20538991
chr14	22930548	22957705
chr14	25493319	25548451
chr14	27085022	27176448
chr14	27189441	27292951
chr14	27532119	27589002
chr14	27677825	27727139
chr14	35441383	35500214
chr14	38223515	38509857
chr14	40172657	40206466
chr14	41767756	41793986
chr14	41829855	41895862
chr14	42210521	42280858
chr14	42861687	42915909
chr14	43125289	43175448
chr14	43389373	43820502
chr14	43889940	44000644
chr14	44912037	45064384
chr14	45528446	45869740
chr14	47535588	47581101
chr14	52267461	52368027
chr14	60707599	60754091
chr14	61035122	61053696
chr14	66802614	67183046
chr14	85495990	85569852
chr14	85584928	85687005
chr14	90025813	90097360
chr14	92476815	92593647
chr14	93308106	93360121
chr14	93690148	93826503
chr14	93832632	94334883
chr14	96162556	96197184
chr14	96877218	96900534
chr14	97043064	97174612
chr14	98728995	98746881
chr14	99194401	99278743
chr14	100251358	100270398
chr14	100313137	100373114
chr14	101016897	101058804
chr14	102003100	102101584
chr14	103232016	103289702
chr14	103689829	103780258
chr14	103818429	103943282
chr14	104094557	104171066
chr14	104225150	104419597
chr14	104686693	105143360
chr15	20306549	20778963
chr15	21753780	21768857
chr15	21855761	22218390
chr15	24110136	24187765
chr15	27167056	27208346
chr15	28723576	28854497
chr15	29807358	30302218
chr15	31822821	32209243
chr15	32439975	32587886
chr15	36835523	36884565
chr15	38315447	38382919
chr15	39571106	39607492
chr15	48558160	48971875
chr15	49132777	49805388
chr15	50092755	50298757
chr15	50394554	50974457
chr15	57398035	57468506
chr15	59989773	60306950
chr15	66440611	66456293
chr15	68329074	68385295
chr15	69219030	69491374
chr15	71793744	71876846
chr15	72286460	72332201
chr15	74598445	74765194
chr15	75850640	75918152
chr15	76736182	76773860
chr15	83213459	83263320
chr15	84137668	84150825
chr15	91534413	91565744
chr15	95560939	95609736
chr15	95711357	95873050
chr15	98174957	98582661
chr15	98622005	98628117
chr15	98689102	98942605
chr15	99745400	99948745
chr16	510624	842323
chr16	965984	1455163
chr16	1744358	1781034
chr16	1937615	2187363
chr16	2677072	2763571
chr16	3143036	3217252
chr16	4307731	4385328
chr16	6079141	6653778
chr16	6783832	6867243
chr16	9185095	9203038
chr16	10231648	10275394
chr16	12592501	12604712
chr16	12611641	12621895
chr16	14362021	14391043
chr16	15848526	15933251
chr16	21482719	21647775
chr16	22581355	22696351
chr16	34326402	34550665
chr16	56314144	56379768
chr16	59739843	59876707
chr16	62839110	62930114
chr16	65765434	66109796
chr16	69251501	69307471
chr16	73827034	73878328
chr16	74744492	74788279
chr16	74809889	74853099
chr16	76255251	76318899
chr16	77170415	77418880
chr16	78451238	78483635
chr16	79512894	79547361
chr16	82374996	82398662
chr16	82418284	82441489
chr16	82512886	82605899
chr16	82969357	83046534
chr16	83107471	83149757
chr16	83170906	83231036
chr16	86260171	86285238
chr16	86889141	87079871
chr16	87244574	87350248
chr16	87399730	87432301
chr16	87638421	87791351
chr16	88040735	88194838
chr16	88551703	88677423
chr17	159851	218145
chr17	870666	957228
chr17	1241236	1313872
chr17	1558949	1598530
chr17	2209453	2245724
chr17	3128134	3167294
chr17	3775451	3843556
chr17	5652674	5699814
chr17	5753252	5859384
chr17	7232831	7276779
chr17	8139229	8169025
chr17	10112605	10141246
chr17	14207722	14233633
chr17	17365057	17434535
chr17	17970582	18000917
chr17	18791737	18858049
chr17	19561069	19604339
chr17	21480206	22166483
chr17	34111348	34170125
chr17	37767727	37864814
chr17	38475122	38552380
chr17	38779779	39049134
chr17	41496568	41705866
chr17	42774137	42902076
chr17	48899775	48935133
chr17	51513281	51534561
chr17	53743925	53760857
chr17	58062309	58123535
chr17	59372505	59414450
chr17	61839311	61862528
chr17	64593425	64724190
chr17	68530900	68567461
chr17	69974616	70058713
chr17	70438718	70490508
chr17	70598561	70715732
chr17	71065523	71249042
chr17	71257965	71356343
chr17	73628956	73685017
chr17	73740166	73778456
chr17	74007778	74019561
chr17	74481477	74599400
chr17	74703613	74735394
chr17	74785108	74820377
chr17	74877129	74915689
chr17	75499806	75524033
chr17	76408071	76434806
chr17	76540545	76585878
chr17	76626941	76878755
chr17	77222565	77725168
chr18	1721154	1829387
chr18	1964315	2059951
chr18	7690462	7737873
chr18	8183657	8217344
chr18	10804334	10844509
chr18	24169138	24313305
chr18	25314428	25381766
chr18	25603527	25714956
chr18	26820663	26830531
chr18	29967348	30042456
chr18	36833775	36876691
chr18	38720755	38747499
chr18	47786548	47929408
chr18	55507128	55530466
chr18	56094405	56125900
chr18	60676752	60725765
chr18	61233578	61329341
chr18	63448025	63497384
chr18	63630851	63650584
chr18	63692394	63715040
chr18	63902752	63981586
chr18	64367236	64449042
chr18	64800790	64906488
chr18	66755666	67098989
chr18	67545932	67564048
chr18	72540583	72600805
chr18	75518922	75962647
chr19	352714	681297
chr19	997520	1276150
chr19	1395419	1477613
chr19	1733798	2051346
chr19	2127586	2175387
chr19	2508610	2670367
chr19	3046927	3077332
chr19	3344464	3806977
chr19	3975020	4049776
chr19	4417107	4472625
chr19	4762671	4851684
chr19	5395451	5417417
chr19	5647146	5751273
chr19	6653246	6711974
chr19	8923415	8938803
chr19	10260904	10352475
chr19	10966608	11088602
chr19	14406542	14451612
chr19	15641016	15700365
chr19	17159893	17256003
chr19	17908283	18095587
chr19	18187222	18237522
chr19	18825442	18915720
chr19	20385941	20473895
chr19	22041977	22113096
chr19	23848643	23925321
chr19	38418214	38467166
chr19	38570676	38601691
chr19	41863041	41956030
chr19	43531979	43811334
chr19	46141443	46215993
chr19	48013905	48387679
chr19	50518206	50568807
chr19	51338776	51435798
chr19	54060655	54102003
chr19	54324584	54350179
chr19	54813890	55051858
chr19	56917579	57050981
chr19	57898994	57941160
chr19	58292657	58318325
chr19	58602330	58705989
chr19	59259065	59322960
chr19	59721995	59869952
chr19	59993623	60018550
chr19	60537198	60594069
chr2	1740668	1803129
chr2	5367316	5417753
chr2	6303844	6357821
chr2	9774469	9876222
chr2	13119667	13235339
chr2	14123211	14235257
chr2	28589502	28621931
chr2	32515047	32736700
chr2	33899749	34040760
chr2	35373678	35488015
chr2	35671610	35941146
chr2	37522991	37721718
chr2	40668742	40912668
chr2	41092147	41116007
chr2	43944561	43961246
chr2	49724834	49800047
chr2	50285256	50367531
chr2	50817045	50892633
chr2	50931073	50969123
chr2	51496689	51521646
chr2	53383061	53405104
chr2	54863619	54887617
chr2	56916017	57250927
chr2	61867442	62100955
chr2	63227567	63303016
chr2	73975731	73991352
chr2	75631476	75664263
chr2	76793083	76802609
chr2	77417751	77487396
chr2	77841057	77882063
chr2	78263516	78335832
chr2	88464882	88910111
chr2	97078638	97390976
chr2	103277133	103415984
chr2	110186944	110339819
chr2	113090421	113146223
chr2	115236674	115251611
chr2	128067278	128182017
chr2	128539211	128584311
chr2	130659983	130819008
chr2	131793849	132014938
chr2	133528312	133591982
chr2	140849875	140886809
chr2	141404853	141447622
chr2	141970589	142016393
chr2	142220972	142235072
chr2	153824047	153887195
chr2	155027061	155067498
chr2	156182059	156279553
chr2	160259389	160401007
chr2	164407610	164439640
chr2	167021697	167081180
chr2	175283895	175329728
chr2	184807930	184842482
chr2	185953898	186017983
chr2	188545793	188604642
chr2	193587160	193808515
chr2	194383627	194613887
chr2	194884458	195074329
chr2	203314999	203416552
chr2	211754164	211809943
chr2	212059912	212136437
chr2	212560914	212583073
chr2	213666910	213741775
chr2	217530158	217569487
chr2	218382729	218433725
chr2	219973368	220048784
chr2	225242436	225342937
chr2	229074427	229153912
chr2	229210863	229298717
chr2	231440944	231516535
chr2	234390558	234405229
chr2	234598369	234608782
chr2	238678401	238740551
chr2	240034983	240139519
chr2	241155342	241233954
chr2	241272566	241489384
chr2	241783475	241822589
chr2	242406851	242656041
chr20	292079	312747
chr20	1877542	2709240
chr20	3621815	3676026
chr20	5422901	5436644
chr20	5735336	5776375
chr20	14137779	14265390
chr20	14814618	15021680
chr20	16515202	16536308
chr20	17862943	17954706
chr20	23372638	23517400
chr20	25663507	26257255
chr20	29297270	29698963
chr20	30647942	30732585
chr20	31831364	31871817
chr20	35376132	35509990
chr20	40702735	40731107
chr20	45942280	46537021
chr20	59650650	59722273
chr20	59814082	59948670
chr20	60320976	60584935
chr20	60793863	60936313
chr20	61047720	61076763
chr20	61323074	61417527
chr20	61464386	61562786
chr20	61642713	61895105
chr20	62129289	62271625
chr21	13562271	13950406
chr21	14027355	14137685
chr21	14552683	14620679
chr21	14868699	14886149
chr21	16699698	16741982
chr21	19632507	19712086
chr21	19883678	19940825
chr21	20020072	20106313
chr21	20162846	20227640
chr21	20628167	20654786
chr21	20723899	20766470
chr21	21787512	21828205
chr21	22361015	22545896
chr21	23405164	23452912
chr21	23699579	23733653
chr21	24398939	24425454
chr21	24962613	25008562
chr21	25185420	25233814
chr21	27117916	27137937
chr21	30211802	30353182
chr21	36295592	36391146
chr21	39037914	39074242
chr21	43605784	43672497
chr21	43749762	43885929
chr21	43975473	44082475
chr21	44452404	44485771
chr21	45108097	45148158
chr21	45544438	45673017
chr21	46178203	46909416
chr22	15298334	15674251
chr22	17257787	17388108
chr22	18097320	18182779
chr22	18386040	18551251
chr22	18575591	18608542
chr22	19674316	19717967
chr22	22173675	22321419
chr22	23695714	23781313
chr22	23991725	24324013
chr22	26060109	26096075
chr22	26151656	26195344
chr22	28433476	28458380
chr22	36022884	36101931
chr22	36326726	36488687
chr22	36745667	36875565
chr22	37485819	37598731
chr22	38142355	38204260
chr22	41908993	41975077
chr22	42000330	42070362
chr22	42109464	42115112
chr22	42193241	42446194
chr22	42685444	42825799
chr22	43312547	43341319
chr22	43554635	43637121
chr22	43706341	43748133
chr22	44090518	44190026
chr22	44350544	44368703
chr22	44801602	44896746
chr22	45052876	45142335
chr22	45815366	45837574
chr22	47182108	47231227
chr22	47679615	47791598
chr22	48202636	48247037
chr22	48659895	48706947
chr22	48805358	48937969
chr22	48970873	49052475
chr22	49220484	49365777
chr3	38411	903456
chr3	1317013	1331305
chr3	1706173	1796213
chr3	1894850	1928413
chr3	2284379	2790263
chr3	3538991	3562732
chr3	4038645	4214953
chr3	4297908	4331985
chr3	4841320	4945333
chr3	5574083	5682689
chr3	6056827	6075940
chr3	6194093	6215771
chr3	8801023	8832963
chr3	12630689	12781123
chr3	12943104	13032011
chr3	13508582	13592050
chr3	14522805	14580991
chr3	17369619	17513925
chr3	20071739	20364049
chr3	20472338	20576134
chr3	21062223	21154336
chr3	21232313	21320644
chr3	21814875	21847197
chr3	22540247	22584533
chr3	23639706	23777650
chr3	24721382	24791978
chr3	39978163	40007962
chr3	41875660	42026840
chr3	50214016	50560003
chr3	52098353	52325252
chr3	53154794	53210034
chr3	54245686	54271631
chr3	58509166	58541032
chr3	59817684	59853028
chr3	65166887	65187636
chr3	67450031	67897428
chr3	77861700	77961511
chr3	78405572	78542040
chr3	78995893	79068495
chr3	80240874	80352067
chr3	83252666	83508169
chr3	84052919	84130486
chr3	85276744	85399338
chr3	85999979	86126914
chr3	87193364	87324187
chr3	87390237	87434070
chr3	97474308	97528441
chr3	99229541	99261434
chr3	99913915	99948912
chr3	101833435	101916282
chr3	104016136	104118542
chr3	105845403	105870421
chr3	110677736	110916545
chr3	111565735	111676716
chr3	118798496	118931004
chr3	120211804	120284544
chr3	127313707	127357078
chr3	128269554	128303377
chr3	129529333	129642049
chr3	129652552	129675343
chr3	146462072	146634244
chr3	148683182	148758444
chr3	149187078	149280583
chr3	155774667	155918890
chr3	160073622	160640911
chr3	163373372	163420659
chr3	163700687	164428528
chr3	164557764	164706541
chr3	165571358	165639657
chr3	167766851	167966753
chr3	173823301	173882649
chr3	174966128	175004791
chr3	176307138	176351157
chr3	176552882	176585032
chr3	177534705	177759264
chr3	180451328	180734957
chr3	185956999	185981971
chr3	193889962	194086023
chr3	198394479	198832487
chr3	199219277	199298372
chr4	215449	342955
chr4	460103	511480
chr4	799593	1014752
chr4	1533980	1694377
chr4	2650313	2774274
chr4	3185633	3245282
chr4	3463013	3554171
chr4	6123823	6164460
chr4	6629388	6667849
chr4	7159983	7193871
chr4	7473935	7483478
chr4	8077076	8136074
chr4	8222301	8284241
chr4	8366838	8427958
chr4	8441546	8480717
chr4	8648039	8780538
chr4	8980214	9097759
chr4	11974561	11993045
chr4	16443737	16524343
chr4	21128675	21185852
chr4	25166145	25187611
chr4	26330676	26676125
chr4	28975064	29038515
chr4	29313307	29377972
chr4	32980408	33082728
chr4	33689338	33964944
chr4	34953013	35051548
chr4	35244357	35353304
chr4	45165210	45922604
chr4	46676975	46701156
chr4	47946672	48007146
chr4	48122530	48300385
chr4	59326055	59423916
chr4	60623627	60800483
chr4	60970054	61036595
chr4	63461883	63551459
chr4	64234919	64422522
chr4	65859369	65940868
chr4	66261647	66311570
chr4	68479975	68560171
chr4	70332481	70418580
chr4	71197092	71302699
chr4	77252614	77315801
chr4	86217807	86939862
chr4	86969723	86995512
chr4	88405533	88447252
chr4	89863954	90862167
chr4	91098636	91658596
chr4	92842087	92898379
chr4	93056607	93542000
chr4	97323903	97530680
chr4	97810108	97892204
chr4	98817016	98967321
chr4	99297128	99379722
chr4	105526378	105617517
chr4	106088997	106585658
chr4	115561982	115633061
chr4	117099528	117136262
chr4	117753744	117822273
chr4	118516408	118547240
chr4	126027318	126070448
chr4	126518595	126628036
chr4	131352350	131417597
chr4	132384375	132486892
chr4	133156764	133320544
chr4	133841121	134126251
chr4	134315134	134387993
chr4	136594378	136674667
chr4	136805959	136998389
chr4	139344491	139414602
chr4	150036502	150123432
chr4	155982418	156005837
chr4	157476869	157544838
chr4	158769691	158798516
chr4	161276892	161290832
chr4	162050188	162146977
chr4	162172873	162226274
chr4	162427112	162454004
chr4	162844990	162897761
chr4	169051922	169224618
chr4	176695242	176808005
chr4	179318010	179411162
chr4	179855080	179906919
chr4	187168904	187368498
chr4	188935089	189458201
chr4	190460517	190993476
chr5	194659	245757
chr5	1045509	1260526
chr5	8520900	8733327
chr5	9955340	9981862
chr5	12163214	12341541
chr5	12818292	12840094
chr5	15002696	15075112
chr5	17671544	17775178
chr5	18712631	18764837
chr5	18888158	18932881
chr5	19477492	19570562
chr5	23283547	23432526
chr5	23616744	23659367
chr5	25563723	25616428
chr5	25722226	25736112
chr5	26787999	26868645
chr5	27545807	27595983
chr5	27964931	28016280
chr5	28842013	28951668
chr5	29076712	29152463
chr5	33434957	33498868
chr5	35896825	36038974
chr5	37385652	37581755
chr5	51814954	52374871
chr5	61463894	61497366
chr5	62761042	62853710
chr5	67156957	67220978
chr5	81072561	81516127
chr5	82475451	82556128
chr5	84234173	84363447
chr5	88100886	88286892
chr5	91311068	91512802
chr5	97098575	97212939
chr5	97267886	97340277
chr5	101197157	101234268
chr5	103651628	103713143
chr5	103934043	103999745
chr5	104161063	104260921
chr5	104454853	104630752
chr5	104762661	104997856
chr5	105378325	105433066
chr5	105535442	105983683
chr5	106817663	106834337
chr5	108161866	108272988
chr5	112991386	113009427
chr5	113103994	113468791
chr5	120556453	120617672
chr5	120945148	121083944
chr5	123119927	123159778
chr5	129384751	129444825
chr5	130112368	130270328
chr5	131771676	131824820
chr5	135295235	135336658
chr5	139165693	139237787
chr5	154628367	154770550
chr5	162151615	162197602
chr5	169637869	169892015
chr5	172023755	172088612
chr5	175879657	175957486
chr5	176669915	176829018
chr5	177437627	177505533
chr5	177852557	177898302
chr5	178661436	178877013
chr5	180366486	180547271
chr6	135043	160423
chr6	825234	848764
chr6	2964653	3003689
chr6	6287179	6314188
chr6	7233296	7491403
chr6	8878656	9085657
chr6	10589376	10610996
chr6	10646930	10971311
chr6	12667225	12774079
chr6	13549403	13627350
chr6	19083050	19110272
chr6	23998856	24054846
chr6	25190241	25264176
chr6	30024597	30047219
chr6	31463297	31470909
chr6	31604894	31652168
chr6	32775887	32778233
chr6	33730911	33755629
chr6	35482439	35526096
chr6	35610180	35670618
chr6	38836120	38898127
chr6	39130676	39159672
chr6	45017493	45116757
chr6	52615564	52849574
chr6	55344896	55476774
chr6	57332078	58183439
chr6	63438119	63587390
chr6	65575344	65656019
chr6	66025960	66109395
chr6	66270729	66310805
chr6	66326120	66383666
chr6	66700749	66878213
chr6	67075448	67111682
chr6	67178806	67211370
chr6	67632686	67685128
chr6	69638712	69711371
chr6	70711378	70824477
chr6	73021640	73086596
chr6	73603471	73653326
chr6	79016607	79088460
chr6	82914093	82990028
chr6	86262042	86336456
chr6	86646009	86706424
chr6	87001318	87044417
chr6	93587478	93672171
chr6	93883394	93906105
chr6	94016082	94108633
chr6	94979558	95023734
chr6	95195753	95261998
chr6	95432041	95629110
chr6	101143434	101209305
chr6	102449771	102702280
chr6	103211853	103423846
chr6	105023257	105054832
chr6	119150591	119187072
chr6	123664764	123719899
chr6	124479205	124513036
chr6	124645089	124673155
chr6	124691747	124703255
chr6	132333478	132393559
chr6	133534200	133642095
chr6	137443470	138376989
chr6	147580858	147750872
chr6	149262987	149283788
chr6	149786325	149848245
chr6	155273374	155307347
chr6	162409523	162526335
chr6	162629938	162893204
chr6	165050862	165128588
chr6	167492532	167764254
chr6	169240227	169258120
chr7	189202	295765
chr7	1282765	1560184
chr7	1833442	1951565
chr7	2043621	2199983
chr7	2447255	2535296
chr7	2595546	2711650
chr7	3238524	3286698
chr7	4260050	4334226
chr7	4385245	4574700
chr7	4731387	4851747
chr7	5483466	5534892
chr7	5759271	5857747
chr7	6837159	7108090
chr7	8709006	8727500
chr7	8760943	8775211
chr7	8797623	8826141
chr7	8920383	8976847
chr7	9032697	9049089
chr7	9099067	9154540
chr7	9519740	9543940
chr7	9724279	9855812
chr7	9865905	9928022
chr7	9965479	10030213
chr7	10892155	10920744
chr7	12359422	12401296
chr7	12482695	12585289
chr7	12743833	12792923
chr7	13238779	13274211
chr7	13340318	13412371
chr7	15025797	15054124
chr7	15088476	15107214
chr7	16236157	16278581
chr7	17491609	17529807
chr7	19388131	19448786
chr7	21767650	21783573
chr7	25980483	26041619
chr7	36707536	36733208
chr7	44052060	44145353
chr7	47884020	48324909
chr7	53428179	53557744
chr7	61684543	62475967
chr7	64316995	64593615
chr7	69959579	70013220
chr7	71378394	71453106
chr7	71734625	71921501
chr7	76023564	76475377
chr7	78646314	78681225
chr7	79497850	79538939
chr7	83343327	83371890
chr7	85032252	85096076
chr7	85749357	85832901
chr7	87974520	88092199
chr7	89971863	90056282
chr7	90354541	90404463
chr7	93001655	93060741
chr7	100078127	100269916
chr7	102162899	102325751
chr7	110620072	110711525
chr7	110866148	110987007
chr7	111015409	111116572
chr7	118710649	118760388
chr7	119251546	119577338
chr7	123681044	123723722
chr7	125226116	125363734
chr7	125662564	125718618
chr7	128260217	128338976
chr7	133059943	133416173
chr7	141407266	141435187
chr7	141661297	142192134
chr7	146020192	146051504
chr7	151022942	151057038
chr7	153030308	153338318
chr7	157427075	157495433
chr8	154984	612781
chr8	1216556	1307131
chr8	1734356	1874047
chr8	2082848	2092133
chr8	2334306	2413910
chr8	2870795	2887382
chr8	3077146	3089614
chr8	3987467	3996224
chr8	4451575	4464937
chr8	4706056	4743217
chr8	5058678	5106972
chr8	5449982	5733260
chr8	6867213	6994825
chr8	8135489	8182850
chr8	8356260	8485839
chr8	11274385	11344528
chr8	13310284	13341636
chr8	13440994	13474949
chr8	13641800	13653134
chr8	13659506	13701332
chr8	13721790	13736554
chr8	13939561	14017836
chr8	14406609	14702986
chr8	15234679	15246864
chr8	15312999	15318689
chr8	15849732	15871038
chr8	15994142	16065839
chr8	16377598	16445354
chr8	16533862	16600404
chr8	16857203	16870668
chr8	17252904	17348578
chr8	18821286	19034015
chr8	19172583	19212422
chr8	19581364	19599678
chr8	22008172	22084613
chr8	22104735	22169510
chr8	23293928	23350706
chr8	32113352	32342747
chr8	43056765	43910848
chr8	47224323	47287319
chr8	48497858	48708514
chr8	51339188	51390059
chr8	53579504	53668308
chr8	69907620	69977131
chr8	71108153	71124068
chr8	72060927	72110066
chr8	83474224	83567703
chr8	83850343	83887630
chr8	83976503	84040813
chr8	84374122	84497427
chr8	87858448	87875720
chr8	91182792	91298430
chr8	92755634	92939935
chr8	112090805	112203614
chr8	114938741	114969743
chr8	115525142	115579946
chr8	119710350	119795423
chr8	119925390	119975711
chr8	121506403	121595928
chr8	132528131	132633632
chr8	137746265	137920837
chr8	138638580	138673540
chr8	142261751	142310420
chr8	142373904	142592935
chr8	142653911	142728105
chr8	142796991	142847984
chr8	143609151	143713032
chr8	143951225	144005183
chr8	144533312	144768796
chr8	145064090	145715426
chr8	146195916	146245512
chr9	227988	490979
chr9	520059	615737
chr9	2680980	2701636
chr9	4400854	4433086
chr9	6663465	6729489
chr9	7915381	7943759
chr9	8955753	8983617
chr9	9782811	9853227
chr9	9887866	9902826
chr9	9947866	9962321
chr9	10071386	10105338
chr9	10162572	10267602
chr9	11443474	11706862
chr9	12155758	12357988
chr9	12469157	12503587
chr9	14579173	14612952
chr9	16893446	16940860
chr9	17155698	17698814
chr9	18023944	18156112
chr9	18910357	18950393
chr9	21684038	21711939
chr9	23062095	23111911
chr9	25909851	25978972
chr9	27186119	27282703
chr9	28532803	28561014
chr9	28639447	28932608
chr9	29917527	29923213
chr9	29946916	30030352
chr9	30043820	30144925
chr9	30241633	30368771
chr9	30620020	30688142
chr9	32707013	32717136
chr9	36730957	36838921
chr9	71289871	71308782
chr9	71463718	71600143
chr9	71668866	71698122
chr9	73091968	73106773
chr9	104908473	104955369
chr9	106381076	106430097
chr9	111862004	111895465
chr9	111959987	111977999
chr9	114414974	114598067
chr9	114892536	114907097
chr9	115855598	115906875
chr9	116086942	116148486
chr9	118565469	118576480
chr9	126049935	126159263
chr9	129529564	129647339
chr9	129841977	129932766
chr9	131139212	131186226
chr9	131399997	131483920
chr9	131668850	131721440
chr9	132755477	132773387
chr9	134092075	134116279
chr9	135039601	135139050
chr9	135484387	135498904
chr9	135542084	135576188
chr9	136310235	136406525
chr9	136488413	136524797
chr9	136738552	136782398
chr9	137329382	137374620
chr9	137488982	137536072
chr9	137698704	137812473
chr9	138079483	138138431
chr9	138185649	138229538
chr9	138455027	139188163
chr9	139986010	140147760
chrX	7752613	8391505
chrX	13265088	13486514
chrX	22412395	22424700
chrX	22745174	22786000
chrX	23666786	23714792
chrX	30256799	30383396
chrX	31959327	31981425
chrX	35916163	36348491
chrX	40284240	40368899
chrX	47771235	47852586
chrX	86873995	86919575
chrX	87265998	87426523
chrX	87615554	87854475
chrX	90174063	90281957
chrX	94583555	94806819
chrX	95188945	95340413
chrX	115971383	116105235
chrX	124504136	125114754
chrX	126174247	126322629
chrX	126797186	126911657
chrX	137083017	137239743
chrX	140049338	140586993
chrX	140626335	140707341
chrX	151716070	151855148

## Sheet: McCarroll 2008
Table S1: CNV datasets.
Dataset name: McCarroll 2008
Chromosome	Start (hg18)	End (hg18)
chr1	755964	799636
chr1	1617778	1662463
chr1	8105171	8111872
chr1	8128717	8131908
chr1	10293128	10300570
chr1	12768450	12805683
chr1	12831824	12849694
chr1	13081670	13249634
chr1	13317495	13340609
chr1	15149071	15151883
chr1	15361772	15362873
chr1	15665011	15683808
chr1	16240718	16251918
chr1	17067742	17134834
chr1	22193098	22209830
chr1	25465715	25534592
chr1	34875241	34877078
chr1	38414624	38417452
chr1	38901191	38908792
chr1	40738766	40742251
chr1	41119794	41149087
chr1	43868287	43878235
chr1	47486248	47501675
chr1	53261038	53262328
chr1	55074411	55078004
chr1	59816510	59830867
chr1	61886594	61890775
chr1	64615315	64624133
chr1	72528701	72535958
chr1	72541504	72583736
chr1	73454531	73483916
chr1	77547460	77552420
chr1	84668621	84670569
chr1	85683879	85687990
chr1	92351832	92357103
chr1	94903354	94927987
chr1	102096209	102098748
chr1	103910761	103960907
chr1	105634380	105641635
chr1	105820728	105823898
chr1	105936885	105938440
chr1	105969819	106016548
chr1	106110789	106116611
chr1	107023241	107025005
chr1	108535758	108539019
chr1	108729983	108787720
chr1	109298377	109299668
chr1	110025907	110044476
chr1	111179088	111189749
chr1	111629849	111637017
chr1	111730660	111734750
chr1	112497200	112498913
chr1	119916400	119951038
chr1	146273899	146275557
chr1	146780429	147056085
chr1	147303148	147526040
chr1	149603323	149664502
chr1	150822330	150853218
chr1	150915736	150923166
chr1	151028547	151035324
chr1	151940298	151959872
chr1	153455784	153467684
chr1	153927851	153929981
chr1	156783620	156787041
chr1	159778034	159906183
chr1	163688498	163690794
chr1	164451105	164460994
chr1	166355739	166358038
chr1	167500598	167508390
chr1	168634270	168653829
chr1	173063179	173068463
chr1	176926933	176940811
chr1	177220369	177243352
chr1	177597151	177599938
chr1	182046713	182052162
chr1	185564993	185567314
chr1	187293847	187297986
chr1	187353623	187359115
chr1	187593758	187719766
chr1	188236989	188253049
chr1	189983338	189992781
chr1	190095692	190133873
chr1	191927641	191976999
chr1	193204702	193213877
chr1	193280600	193285922
chr1	193676328	193682368
chr1	194997658	195068695
chr1	195089940	195168372
chr1	197215222	197223208
chr1	197378049	197380463
chr1	202204481	202212021
chr1	208148236	208150607
chr1	208671369	208679147
chr1	211071638	211077059
chr1	212919913	212922145
chr1	213560092	213565727
chr1	215356748	215360951
chr1	216484875	216489763
chr1	219812673	219820232
chr1	221083948	221090227
chr1	223725840	223750819
chr1	227883479	227886819
chr1	229602207	229609275
chr1	232770219	232774658
chr1	235190798	235198134
chr1	236918890	236922717
chr1	243505832	243509159
chr1	243703665	243713527
chr1	244095685	244103915
chr1	246687782	246702344
chr1	246815817	246863836
chr1	246933867	246939281
chr10	123551	133255
chr10	1853064	1909687
chr10	5705468	5757133
chr10	6697781	6704159
chr10	13096556	13098846
chr10	20890118	20893540
chr10	24201315	24206054
chr10	24417680	24419045
chr10	26726161	26729771
chr10	27265911	27268479
chr10	28604766	28609676
chr10	32290286	32306951
chr10	34557071	34562360
chr10	45392881	45396237
chr10	47012100	47165567
chr10	48212212	48214020
chr10	50674142	50680904
chr10	50783051	50800899
chr10	52061462	52063834
chr10	54599860	54609155
chr10	54789051	54812107
chr10	56122955	56138443
chr10	56353096	56362605
chr10	56849158	56852828
chr10	58186381	58196843
chr10	58410019	58421992
chr10	58516320	58519894
chr10	58572176	58606913
chr10	58880511	58880997
chr10	61034136	61035270
chr10	66105900	66109037
chr10	66977929	66984452
chr10	67013460	67013961
chr10	67944731	67948321
chr10	70282650	70292123
chr10	73532154	73535907
chr10	77927067	77930591
chr10	81053880	81055405
chr10	81475459	81486935
chr10	81552167	81587759
chr10	82871310	82879763
chr10	83874641	83878647
chr10	84400707	84421820
chr10	84702878	84707152
chr10	86728739	86737527
chr10	87791026	87798355
chr10	89060724	89084996
chr10	90932947	90938070
chr10	91988396	91992471
chr10	92915179	92923075
chr10	94153462	94160827
chr10	99824936	99827390
chr10	102345103	102352103
chr10	107047028	107049160
chr10	114102065	114106829
chr10	122760653	122766583
chr10	124331524	124341001
chr10	126060139	126064222
chr10	132208544	132210099
chr10	133497123	133508705
chr10	135092867	135146259
chr10	135178653	135227268
chr10	135250509	135356694
chr11	4206589	4293105
chr11	4466713	4518969
chr11	4924689	4933658
chr11	5228251	5230232
chr11	5478747	5480169
chr11	5744656	5765715
chr11	5828813	5839893
chr11	5842285	5892086
chr11	7769616	7798159
chr11	9391796	9397985
chr11	10922331	10938872
chr11	11258385	11262056
chr11	18905648	18918564
chr11	21149965	21166513
chr11	21671128	21679716
chr11	24400825	24406833
chr11	25040789	25042313
chr11	25090419	25250126
chr11	25384338	25390482
chr11	25565122	25584722
chr11	25663542	25675557
chr11	30129311	30137019
chr11	34177080	34179952
chr11	38414524	38419763
chr11	41295844	41303860
chr11	42769727	42774615
chr11	42926159	42927743
chr11	48729238	48740069
chr11	48843099	48849795
chr11	49044557	49060262
chr11	49264380	49317267
chr11	49667437	49714078
chr11	49716131	49717264
chr11	51209566	51213821
chr11	54458221	54514519
chr11	54722184	54793048
chr11	55130608	55209585
chr11	55217259	55303668
chr11	57401386	57405822
chr11	57608407	57612191
chr11	58567820	58610341
chr11	59371967	59382587
chr11	67396131	67419050
chr11	75820665	75825933
chr11	79650579	79659825
chr11	80550138	80556840
chr11	80575854	80583265
chr11	81189919	81194913
chr11	85567306	85576469
chr11	90207835	90210585
chr11	90545908	90552634
chr11	92344805	92346836
chr11	93337704	93341240
chr11	104429072	104436443
chr11	104455634	104477768
chr11	104555015	104572108
chr11	106843163	106852442
chr11	107158953	107176398
chr11	107289717	107292923
chr11	123592514	123601125
chr11	127838729	127840260
chr11	134085524	134108160
chr11	134119190	134132093
chr12	248989	255352
chr12	303069	414108
chr12	739370	744290
chr12	2116123	2128667
chr12	4213627	4218670
chr12	6407756	6453667
chr12	7895692	8015167
chr12	8449755	8475939
chr12	8902508	8905023
chr12	9524645	9619559
chr12	9753345	9766191
chr12	10474634	10487386
chr12	11113633	11132799
chr12	11403759	11434653
chr12	12428764	12433138
chr12	15459186	15464906
chr12	17481711	17491817
chr12	17853447	17856104
chr12	27539008	27542629
chr12	27986760	27988911
chr12	28656614	28658887
chr12	30128768	30135200
chr12	31264657	31293961
chr12	31791817	31801173
chr12	31944499	31949242
chr12	33192673	33198641
chr12	33270866	33286685
chr12	33614743	33623007
chr12	34099623	34107572
chr12	34147976	34153819
chr12	34206228	34694313
chr12	36340414	36394320
chr12	36565610	36578346
chr12	36947182	36955164
chr12	38589773	38601293
chr12	39103864	39107744
chr12	44192107	44195804
chr12	60488837	60497087
chr12	62225991	62406909
chr12	62687505	62691702
chr12	65249567	65257291
chr12	68797034	68805714
chr12	69158942	69164294
chr12	69785308	69796518
chr12	72277693	72283646
chr12	79349306	79352242
chr12	81766030	81767904
chr12	82687421	82689372
chr12	83237406	83241893
chr12	85225213	85236932
chr12	85937514	85950402
chr12	86055044	86057392
chr12	89416448	89422039
chr12	91161059	91171445
chr12	92721811	92725697
chr12	98319424	98322865
chr12	99460967	99468082
chr12	109718337	109720108
chr12	113116586	113122288
chr12	116533707	116535910
chr12	118473270	118475144
chr12	120020329	120022886
chr12	122681000	122761807
chr12	125388402	125395161
chr12	125566291	125570543
chr12	126141646	126151541
chr12	126158640	126170328
chr12	127796462	127798498
chr12	128624510	128626094
chr12	129714262	129716322
chr12	130254437	130289269
chr12	130360121	130362400
chr12	130382166	130391707
chr12	130466075	130524698
chr12	130680837	130686668
chr12	130698537	130699288
chr12	132228514	132288262
chr13	18041824	18165293
chr13	19363397	19367459
chr13	21994827	22004855
chr13	22443593	22451522
chr13	24407846	24413343
chr13	25108823	25124911
chr13	31430622	31436423
chr13	36970036	36982757
chr13	38645763	38649136
chr13	42103086	42123720
chr13	42497548	42501093
chr13	51756793	51788011
chr13	51995985	52003786
chr13	56656271	56676381
chr13	56708301	56721044
chr13	56767188	56786596
chr13	56842712	56848581
chr13	57488282	57495029
chr13	60611470	60616344
chr13	62216545	62527158
chr13	63122789	63134693
chr13	63227094	63303323
chr13	64198454	64209619
chr13	65094528	65103708
chr13	66945140	66954900
chr13	68149981	68166243
chr13	69640329	69670896
chr13	70314510	70328585
chr13	71375556	71378557
chr13	75007535	75015769
chr13	75509750	75510848
chr13	78101102	78105643
chr13	82821536	82825906
chr13	84446480	84453972
chr13	88594853	88637414
chr13	103074861	103076411
chr13	109471611	109473200
chr14	18521076	18539520
chr14	19270023	19493212
chr14	19591275	19609202
chr14	20034116	20041622
chr14	20419446	20479821
chr14	21119983	21125597
chr14	22164681	22169049
chr14	25832761	25849239
chr14	27738124	27740489
chr14	35741780	35744784
chr14	39940733	39942282
chr14	40541848	40555277
chr14	40680246	40727099
chr14	40885215	40927856
chr14	41936937	42030401
chr14	42665709	42669587
chr14	43571678	43600205
chr14	43688705	43691381
chr14	44895806	45085468
chr14	60901611	60909127
chr14	61725259	61734091
chr14	64085406	64089282
chr14	64804950	64812189
chr14	69088121	69092220
chr14	71877157	71879889
chr14	73070876	73090732
chr14	73101243	73120017
chr14	77856088	77861755
chr14	78230938	78235360
chr14	81705838	81708578
chr14	85356069	85381922
chr14	85530379	85558194
chr14	87468124	87492318
chr14	88923778	88925959
chr14	92909950	92924155
chr15	18415652	18454752
chr15	19803370	20089386
chr15	20232440	20646852
chr15	20659585	20675140
chr15	21606534	21610186
chr15	21809024	21826358
chr15	21937718	21985625
chr15	22029857	22065565
chr15	22161116	22202157
chr15	22226226	22269689
chr15	22276386	22297003
chr15	22329509	22343467
chr15	22620644	22635939
chr15	22972700	22981332
chr15	25591185	25601401
chr15	28235887	28289587
chr15	28377089	28536721
chr15	28738294	28768337
chr15	29798781	30027160
chr15	30291556	30299512
chr15	31693757	31696262
chr15	32487975	32617680
chr15	37375518	37379480
chr15	40191008	40194976
chr15	40208707	40221098
chr15	41680133	41682098
chr15	42919079	42933059
chr15	43012549	43021739
chr15	43524388	43536044
chr15	45995539	46001995
chr15	47439816	47471374
chr15	50053027	50060576
chr15	54577995	54588269
chr15	60248389	60254287
chr15	74127925	74131944
chr15	74678296	74682830
chr15	77335797	77340887
chr15	78310026	78313661
chr15	82331742	82334554
chr15	84142284	84151045
chr15	84312709	84322841
chr15	85707205	85711226
chr15	88306853	88311123
chr15	88433614	88579397
chr15	91605927	91621304
chr15	91656315	91667141
chr15	95618796	95633187
chr16	1260595	1289926
chr16	2646796	2669702
chr16	12607660	12614014
chr16	14897364	15016088
chr16	15888009	15931537
chr16	15979352	15985377
chr16	16540862	16598301
chr16	18501901	18585612
chr16	19853151	19874863
chr16	20420282	20440540
chr16	20453641	20464610
chr16	21422575	21498841
chr16	22465433	22612022
chr16	29040382	29041501
chr16	32054387	32542265
chr16	32806748	32823606
chr16	33208395	33618281
chr16	34324072	34614568
chr16	34879419	34916829
chr16	52967738	52977129
chr16	54353890	54379945
chr16	54399883	54420211
chr16	58640103	58654487
chr16	62636133	62671716
chr16	66492225	66495131
chr16	68709061	68755857
chr16	72953795	73009537
chr16	74115584	74133500
chr16	75224186	75226991
chr16	75758984	75780371
chr16	76929941	76942266
chr16	77319838	77327934
chr16	77617649	77620658
chr16	79460358	79471170
chr16	80395345	80398185
chr16	82447180	82449266
chr16	86671164	86672892
chr17	5901573	5903107
chr17	6047214	6073498
chr17	14984651	14995227
chr17	15483886	15487515
chr17	15591355	15614730
chr17	15617726	15635510
chr17	16598056	16665025
chr17	18296117	18405946
chr17	18539508	18543256
chr17	18636432	18642948
chr17	19440328	19479039
chr17	22768399	22781620
chr17	25204962	25206809
chr17	26040482	26043732
chr17	31461241	31509204
chr17	36457235	36463665
chr17	36510770	36528661
chr17	36641086	36647291
chr17	36676540	36684057
chr17	36764438	36776021
chr17	36786395	36790200
chr17	36920703	36936394
chr17	40941539	41004287
chr17	41006741	41015665
chr17	41521619	41719991
chr17	41756832	42107479
chr17	51515913	51527586
chr17	53567511	53569097
chr17	68304153	68306056
chr17	69257574	69259206
chr17	72728774	72743351
chr17	74879746	74900069
chr18	38133	68539
chr18	283522	294262
chr18	5918109	5923771
chr18	14583863	14594228
chr18	18308209	18319975
chr18	32508865	32513777
chr18	33787635	33791132
chr18	34911440	34920221
chr18	36514418	36519387
chr18	38310567	38311469
chr18	39135060	39157329
chr18	40019717	40030582
chr18	40230885	40232624
chr18	45251724	45257350
chr18	49461207	49464634
chr18	54081846	54086942
chr18	55803727	55815999
chr18	56068921	56073194
chr18	61788030	61791107
chr18	61980604	61984771
chr18	62058414	62062569
chr18	63110203	63118245
chr18	63455071	63466327
chr18	63949433	63959430
chr18	64897086	64904306
chr18	65358832	65368255
chr18	74763700	74765854
chr19	5461239	5464062
chr19	6805266	6833431
chr19	7357300	7360022
chr19	8256197	8271067
chr19	9135672	9139121
chr19	12377146	12407188
chr19	14776641	14783883
chr19	15641343	15652621
chr19	15661348	15685067
chr19	20388046	20513077
chr19	22216254	22218356
chr19	22325358	22358984
chr19	24252658	24256797
chr19	34029192	34031422
chr19	39835983	39838570
chr19	40541333	40553688
chr19	45066660	45073371
chr19	46042834	46072786
chr19	46143504	46205185
chr19	46668500	46699711
chr19	46751686	46754143
chr19	46879180	46883135
chr19	47986230	48149894
chr19	48248681	48288811
chr19	48316884	48335220
chr19	48394873	48448077
chr19	49588238	49630631
chr19	50542545	50583764
chr19	51650847	51653422
chr19	53881228	53897953
chr19	55949062	55957853
chr19	56834427	56840009
chr19	58019782	58045481
chr19	58210563	58244245
chr19	59422012	59433131
chr19	59477769	59491563
chr19	59989695	60018421
chr19	60959856	60969865
chr19	61405760	61414571
chr19	61551396	61556644
chr19	61896070	61903319
chr19	62165323	62171290
chr2	4191739	4201042
chr2	6215763	6225305
chr2	10619971	10622306
chr2	14623720	14627544
chr2	18037156	18056737
chr2	24460486	24464632
chr2	26230008	26232251
chr2	29495382	29497726
chr2	34552823	34590561
chr2	34917577	34920174
chr2	35435499	35458674
chr2	35831294	35841451
chr2	36190123	36193058
chr2	38727303	38730104
chr2	38809366	38825785
chr2	40617671	40622406
chr2	40780879	40803106
chr2	41091947	41099391
chr2	42300861	42306117
chr2	44680343	44682239
chr2	46549602	46551188
chr2	49389272	49394694
chr2	52605074	52635046
chr2	55768294	55792083
chr2	56178950	56181532
chr2	67614459	67619396
chr2	73729307	73782394
chr2	75632488	75663776
chr2	75675413	75767880
chr2	77830206	77850174
chr2	78555584	78575410
chr2	79184286	79195607
chr2	81665692	81669805
chr2	87227404	87267503
chr2	87367890	87376453
chr2	87408824	87411772
chr2	87600933	87609093
chr2	87668332	87753000
chr2	88093546	88111932
chr2	89636367	89912071
chr2	95094701	95099193
chr2	97194115	97210579
chr2	97507179	97528142
chr2	101763391	101766764
chr2	105714544	105717641
chr2	106247145	106251789
chr2	110173879	110519409
chr2	111785250	111912704
chr2	113178870	113195358
chr2	115112891	115117469
chr2	115252786	115258540
chr2	117445778	117452675
chr2	117489208	117508223
chr2	119762004	119766312
chr2	123192888	123198711
chr2	125368402	125374828
chr2	128538342	128543406
chr2	129354948	129356767
chr2	129958973	129963303
chr2	130265745	130275716
chr2	130510353	130539705
chr2	131357910	131360298
chr2	131809502	131812910
chr2	131938478	131942838
chr2	132997802	133000736
chr2	133189998	133193035
chr2	135909249	135949021
chr2	138225667	138228819
chr2	141971752	141973472
chr2	146580874	146583404
chr2	150739697	150745976
chr2	153378432	153505030
chr2	159418942	159438342
chr2	164351734	164353370
chr2	172543089	172548631
chr2	174249122	174254919
chr2	174301193	174305814
chr2	179775437	179787389
chr2	180126456	180130382
chr2	183794037	183797391
chr2	184502759	184510686
chr2	184965298	184973074
chr2	189276201	189287574
chr2	194295401	194306617
chr2	195022965	195034089
chr2	199887215	199890802
chr2	203004020	203020446
chr2	203608045	203610291
chr2	205366265	205391991
chr2	208063423	208067581
chr2	211480395	211486620
chr2	212894794	212900057
chr2	226665007	226669662
chr2	227051032	227054312
chr2	240961801	240970089
chr2	242669783	242683188
chr20	1505219	1508562
chr20	1509580	1541893
chr20	3985528	3988740
chr20	4394568	4398987
chr20	14376080	14390471
chr20	15259370	15265974
chr20	16516058	16534634
chr20	24366791	24372700
chr20	28034013	28119552
chr20	38078172	38080421
chr20	45213513	45222336
chr20	52081215	52092058
chr20	58547104	58556092
chr20	58831790	58841969
chr20	59003765	59023478
chr21	9758742	9965425
chr21	13374733	13463240
chr21	13516106	14070004
chr21	15546277	15550528
chr21	20722523	20757493
chr21	20927716	20932562
chr21	22577638	22586527
chr21	23098732	23132654
chr21	23351419	23355207
chr21	24218044	24221560
chr21	26097651	26100417
chr21	30561523	30564727
chr21	31354121	31356175
chr21	39656792	39658882
chr21	43652457	43655716
chr21	43794765	43797240
chr21	44062480	44064568
chr21	45599902	45603200
chr22	14870976	15029985
chr22	17006129	17009149
chr22	17190110	17386124
chr22	20055998	20175294
chr22	20716438	20721593
chr22	22613016	22670785
chr22	22680529	22726814
chr22	23993985	24248712
chr22	35273727	35278691
chr22	37625201	37626850
chr22	37693565	37705253
chr22	41234550	41276824
chr22	48096063	48098447
chr3	205022	207800
chr3	1009997	1014189
chr3	1658250	1666567
chr3	1757522	1762585
chr3	1888098	1900851
chr3	4167639	4172015
chr3	6200911	6215260
chr3	6626128	6628332
chr3	6744713	6748970
chr3	13682416	13684365
chr3	17504952	17519017
chr3	24083075	24089943
chr3	25825784	25829901
chr3	26409128	26414347
chr3	28785441	28791112
chr3	29013259	29016700
chr3	30042734	30046449
chr3	30886154	30888645
chr3	30967806	30973751
chr3	37957108	37961932
chr3	39174068	39188061
chr3	41755151	41763499
chr3	46776821	46824285
chr3	53003416	53016559
chr3	57933869	57952991
chr3	62687720	62690900
chr3	63108165	63110809
chr3	65164275	65185492
chr3	72651057	72655335
chr3	74230849	74234561
chr3	75509797	75627866
chr3	75655239	75669495
chr3	75695864	75703585
chr3	77910146	77924562
chr3	81992028	82006436
chr3	82955469	82955733
chr3	84782483	84784826
chr3	87974966	87984943
chr3	89477282	89502071
chr3	89619146	89629707
chr3	89754371	89756830
chr3	99370181	99402053
chr3	100427148	100432111
chr3	100690157	100691151
chr3	102152207	102155916
chr3	115506749	115509270
chr3	116143282	116151640
chr3	117689415	117698429
chr3	120834088	120836628
chr3	126926298	126941452
chr3	127156073	127158653
chr3	127194960	127204552
chr3	129878180	129895021
chr3	131246388	131288926
chr3	133475463	133478374
chr3	136325315	136327533
chr3	138510648	138525910
chr3	145765733	145770405
chr3	150446084	150450807
chr3	153829784	153838892
chr3	156963790	156974871
chr3	158822082	158824376
chr3	161839634	161841803
chr3	163620294	163625399
chr3	163699323	163709653
chr3	163995351	164106575
chr3	166523806	166564633
chr3	166751814	166779809
chr3	167539435	167547514
chr3	167573295	167576883
chr3	168005537	168013637
chr3	174692475	174698428
chr3	174723329	174772374
chr3	178176283	178191496
chr3	186584116	186589711
chr3	187895555	187898214
chr3	190846372	190847332
chr3	194360656	194365597
chr3	198792686	198798533
chr3	199329613	199334102
chr4	3439242	3443433
chr4	5946326	5948393
chr4	8216784	8224819
chr4	8981399	9066074
chr4	9070328	9088443
chr4	9823254	9844366
chr4	9881882	9884031
chr4	10001452	10009766
chr4	11986711	11988353
chr4	15369169	15377565
chr4	16645288	16648472
chr4	18697657	18733331
chr4	20165809	20173040
chr4	20981137	20985949
chr4	21657731	21679799
chr4	22884297	22889218
chr4	25111151	25117108
chr4	25323324	25339974
chr4	28251431	28339922
chr4	28553137	28561579
chr4	28895502	28907251
chr4	32122898	32126696
chr4	33055531	33062581
chr4	34455420	34500578
chr4	35524746	35527802
chr4	39262956	39265557
chr4	39380804	39389728
chr4	41100891	41102324
chr4	41152488	41161610
chr4	43433755	43436627
chr4	43716642	43720503
chr4	44018589	44025731
chr4	48674391	48688134
chr4	53765718	53774999
chr4	57238077	57239259
chr4	57951132	57953111
chr4	59656670	59670688
chr4	60007544	60013040
chr4	63352531	63354257
chr4	63926525	63935689
chr4	64380064	64390818
chr4	65502562	65522613
chr4	66271146	66312360
chr4	66485479	66488419
chr4	67063196	67075558
chr4	68964800	68970737
chr4	69043083	69168574
chr4	69713484	69751804
chr4	70162233	70273689
chr4	71262854	71283637
chr4	72164818	72167328
chr4	73639702	73644176
chr4	75299976	75301070
chr4	77508808	77511390
chr4	78001593	78006231
chr4	78495579	78500367
chr4	83856392	83860850
chr4	85302053	85308324
chr4	85346286	85351938
chr4	87195118	87198968
chr4	89243112	89300463
chr4	91506179	91510539
chr4	92692337	92697344
chr4	93631395	93637602
chr4	97539253	97541426
chr4	98391437	98404155
chr4	101293833	101320088
chr4	104426263	104467383
chr4	104961839	104980713
chr4	106929541	106936543
chr4	107162376	107165884
chr4	108285200	108294716
chr4	108731204	108733947
chr4	111517080	111519963
chr4	112516868	112525864
chr4	112896236	112900044
chr4	115394772	115401624
chr4	115727615	115729903
chr4	116392056	116395574
chr4	117866565	117869001
chr4	120824308	120828716
chr4	121743029	121762869
chr4	122501918	122504766
chr4	126826946	126843898
chr4	132165824	132577643
chr4	137578497	137583646
chr4	138311645	138312864
chr4	138401883	138411420
chr4	138543995	138549443
chr4	140452973	140457810
chr4	143835324	143839399
chr4	144938147	144965448
chr4	145140024	145144387
chr4	145220925	145232498
chr4	152095801	152103748
chr4	153010979	153014149
chr4	153209736	153212189
chr4	156022455	156022528
chr4	156813718	156817445
chr4	157188133	157192659
chr4	158949012	158950828
chr4	161272220	161286569
chr4	162083345	162151100
chr4	162413794	162424561
chr4	164173911	164176879
chr4	169055017	169080681
chr4	171504657	171509731
chr4	172611459	172614508
chr4	173661522	173665218
chr4	178443731	178452258
chr4	178612788	178623504
chr4	178705030	178723600
chr4	178833525	178846707
chr4	179127424	179129525
chr4	185223006	185226185
chr4	185397586	185404417
chr4	188099187	188115497
chr4	190432112	190436258
chr4	191140366	191146320
chr5	121675	169111
chr5	886628	928018
chr5	7230342	7242924
chr5	8755523	8800138
chr5	10580501	10584996
chr5	11181478	11184110
chr5	12868780	12879650
chr5	14365802	14369381
chr5	15772218	15773597
chr5	17400702	17409239
chr5	17563468	17568801
chr5	17644656	17698273
chr5	19264698	19267049
chr5	19315328	19323214
chr5	20472958	20480059
chr5	26027946	26034694
chr5	27561143	27561777
chr5	28254644	28258446
chr5	29661075	29670917
chr5	32142837	32194212
chr5	38180803	38184641
chr5	40371232	40387303
chr5	41267255	41277150
chr5	41607070	41617270
chr5	41623028	41630861
chr5	46231640	46235192
chr5	46306765	46309259
chr5	51465182	51467440
chr5	52440276	52445196
chr5	53725229	53729924
chr5	57361784	57369290
chr5	57992600	57994889
chr5	60608904	60612617
chr5	83985102	83990457
chr5	86151134	86154902
chr5	90650176	90656821
chr5	97098292	97119490
chr5	97142617	97146263
chr5	97512922	97517816
chr5	97961571	97963403
chr5	98117485	98123869
chr5	101201120	101234788
chr5	104464614	104506104
chr5	106257572	106261016
chr5	110937230	110938944
chr5	114235601	114238777
chr5	114734342	114748984
chr5	114784536	114787066
chr5	115624233	115653127
chr5	135329914	135362750
chr5	137836323	137843610
chr5	140204020	140223940
chr5	141998202	142000197
chr5	143386880	143390529
chr5	147307539	147318106
chr5	150185693	150198797
chr5	151495579	151498544
chr5	152668371	152672600
chr5	155409350	155415307
chr5	155509796	155522862
chr5	160473766	160482276
chr5	163106031	163113414
chr5	165772240	165782533
chr5	172013141	172095539
chr5	173633789	173635583
chr5	174368627	174371849
chr5	175409726	175583090
chr5	177090005	177131055
chr5	177160157	177165211
chr5	177781037	177785186
chr5	178042581	178045769
chr5	178662194	178863912
chr5	180109948	180125790
chr5	180311316	180350709
chr6	202353	326149
chr6	4115525	4119295
chr6	8872510	8878097
chr6	10175992	10177866
chr6	11182288	11185184
chr6	19924839	19927883
chr6	21609666	21611713
chr6	26845011	26876548
chr6	29945171	30029106
chr6	31394255	31404430
chr6	31445851	31448789
chr6	31467630	31559451
chr6	32539530	32681749
chr6	32700999	32710085
chr6	34046721	34050683
chr6	35613289	35672789
chr6	38499784	38510599
chr6	39176890	39180010
chr6	44621323	44622929
chr6	49039688	49043159
chr6	49539524	49555254
chr6	52906021	52910202
chr6	54956414	54958101
chr6	55934114	55951619
chr6	58534011	58535028
chr6	62983601	62986263
chr6	65768120	65770513
chr6	66456258	66460573
chr6	67097634	67099913
chr6	74648957	74658138
chr6	74766429	74773741
chr6	77073713	77084327
chr6	77496588	77509522
chr6	78938170	78955234
chr6	79025784	79091904
chr6	79577781	79585293
chr6	81341677	81346253
chr6	82203843	82228325
chr6	87466524	87467835
chr6	93632587	93635351
chr6	103844669	103868754
chr6	104096781	104100508
chr6	121563601	121565754
chr6	124477644	124512064
chr6	126225385	126228469
chr6	132751050	132754736
chr6	134592448	134598896
chr6	137430261	137460049
chr6	140429449	140432237
chr6	143911563	143914293
chr6	147252374	147261510
chr6	147480203	147486248
chr6	154163677	154169933
chr6	155005358	155013624
chr6	159236414	159238562
chr6	162416281	162423724
chr6	162658558	162660430
chr6	165647807	165651918
chr6	168078125	168338764
chr6	168615902	168620730
chr6	168718729	168720559
chr6	169249708	169260860
chr7	138438	163742
chr7	250145	253709
chr7	3400802	3405749
chr7	3576369	3584887
chr7	4383474	4385353
chr7	6820635	6830608
chr7	6954353	6995310
chr7	8197116	8202432
chr7	9093698	9196410
chr7	11971497	11976296
chr7	13074593	13085544
chr7	15055803	15058658
chr7	16315368	16368639
chr7	17060351	17062851
chr7	19145257	19147225
chr7	19379124	19511836
chr7	23107172	23110721
chr7	24268696	24279556
chr7	26108917	26111938
chr7	29640265	29654043
chr7	32697911	32703662
chr7	34866102	34879011
chr7	37433093	37434593
chr7	47251811	47255449
chr7	48363317	48371849
chr7	48552398	48562571
chr7	49144690	49148378
chr7	50962568	50967266
chr7	52704217	52709890
chr7	53181505	53186117
chr7	53423096	53433669
chr7	54152898	54158714
chr7	56729607	56736308
chr7	57701877	57723958
chr7	57843985	57927889
chr7	61477137	61488622
chr7	62326783	62343851
chr7	64231500	64233133
chr7	66266764	66282667
chr7	69835214	69840607
chr7	70058925	70064077
chr7	71635141	71951076
chr7	75192119	75202174
chr7	76163693	76388138
chr7	78643235	78690629
chr7	82553896	82555900
chr7	83620369	83624624
chr7	86072821	86082341
chr7	87508675	87510328
chr7	90024002	90058767
chr7	90869671	90878663
chr7	92831876	92835589
chr7	97090174	97096105
chr7	100167180	100170778
chr7	102139082	102145851
chr7	104252877	104259886
chr7	108383251	108424837
chr7	110216246	110219730
chr7	110824661	110829589
chr7	110835811	110844118
chr7	112301356	112305297
chr7	115370689	115373669
chr7	117922977	117948608
chr7	118479931	118481573
chr7	118944214	118949683
chr7	120949223	120973529
chr7	125259938	125263279
chr7	125832718	125833851
chr7	131428987	131430799
chr7	133435735	133449694
chr7	139650512	139654935
chr7	139839330	139845481
chr7	141416112	141438377
chr7	141693868	141712586
chr7	141891589	141902884
chr7	141969866	142005164
chr7	142155609	142167486
chr7	142929090	143198992
chr7	143341029	143342084
chr7	145764800	145770841
chr7	149425988	149435586
chr7	149916734	149932502
chr7	150196889	150203370
chr7	152780054	152825299
chr7	153130910	153299551
chr7	154024104	154031766
chr7	154515932	154520474
chr7	155991370	156003709
chr7	156084551	156086940
chr7	157031128	157043601
chr7	157810312	157824926
chr7	158810402	158812015
chr8	1346118	1348109
chr8	2067801	2069206
chr8	2116952	2120782
chr8	2140221	2145353
chr8	2242045	2246765
chr8	3774469	3777514
chr8	3989600	3991699
chr8	4013916	4019232
chr8	4598305	4697836
chr8	4706329	4742189
chr8	5586134	5591731
chr8	5841704	5938256
chr8	6050901	6056171
chr8	6109951	6111529
chr8	6165713	6187827
chr8	7237790	7836261
chr8	7891705	7903572
chr8	8324455	8328763
chr8	9093876	9099936
chr8	12025135	12039385
chr8	12260380	12286526
chr8	12593598	12597159
chr8	12693099	12696897
chr8	13643472	13644762
chr8	13659088	13696077
chr8	13720460	13740957
chr8	13854600	13859608
chr8	14553275	14559579
chr8	14832796	14840174
chr8	15447431	15455977
chr8	16251325	16251494
chr8	16306635	16319032
chr8	16367417	16371014
chr8	18895819	18903101
chr8	21374732	21379526
chr8	24201375	24207011
chr8	25030439	25040250
chr8	26935440	26942727
chr8	32802640	32807955
chr8	36194697	36197883
chr8	37509143	37514234
chr8	39354760	39506122
chr8	40302954	40308668
chr8	47646713	47655709
chr8	50622571	50695376
chr8	51194577	51195974
chr8	54122300	54154739
chr8	55371599	55373373
chr8	57212475	57256905
chr8	58279104	58292579
chr8	58520879	58529512
chr8	61165356	61170323
chr8	63380105	63386639
chr8	65409538	65420057
chr8	68710013	68712760
chr8	72377865	72379153
chr8	75481738	75490149
chr8	79341169	79347883
chr8	85425438	85431221
chr8	86726773	86744665
chr8	89997494	89999111
chr8	96923541	96926233
chr8	102057367	102061693
chr8	102689782	102694888
chr8	107927695	107931446
chr8	112057232	112059278
chr8	112363455	112364436
chr8	115222742	115279466
chr8	115703663	115710907
chr8	117699864	117702442
chr8	120223965	120228627
chr8	122390260	122408901
chr8	122474363	122496536
chr8	127346504	127348627
chr8	130211860	130213708
chr8	133060271	133063758
chr8	135130437	135135890
chr8	136692574	136694147
chr8	137836926	137925499
chr8	140673518	140675508
chr8	142926302	142931358
chr8	144776300	144778949
chr9	139481	264606
chr9	508099	516993
chr9	581969	592903
chr9	2138837	2140663
chr9	4518770	4519873
chr9	5301567	5327707
chr9	5375779	5388011
chr9	6662095	6663766
chr9	8605659	8610138
chr9	10531175	10573273
chr9	11931913	11942799
chr9	11957036	11965492
chr9	16061336	16064727
chr9	20791650	20794674
chr9	23353115	23363484
chr9	24487680	24498238
chr9	26557699	26562239
chr9	26703320	26708477
chr9	28037588	28040691
chr9	28454272	28463650
chr9	29084549	29087680
chr9	32706572	32717150
chr9	37494703	37504032
chr9	38476211	38488481
chr9	38906782	39964796
chr9	41590614	41599775
chr9	41962506	41975187
chr9	43255666	43735571
chr9	44183430	44213237
chr9	44667855	44795733
chr9	45240199	45506515
chr9	66324679	66501564
chr9	67675871	67678367
chr9	68073667	68115167
chr9	68143441	68227664
chr9	68795766	68812645
chr9	68890045	68905448
chr9	69114786	69131209
chr9	69168902	69213466
chr9	71225013	71238848
chr9	71288388	71309940
chr9	72692075	72697041
chr9	73446556	73448642
chr9	75210678	75216486
chr9	75257832	75268983
chr9	78312168	78315130
chr9	78746701	78749156
chr9	78960326	78967224
chr9	80628360	80658853
chr9	82172211	82174215
chr9	84566389	84574064
chr9	85704275	85707363
chr9	93442089	93443262
chr9	98700200	98729161
chr9	105010731	105023627
chr9	106403809	106406604
chr9	112064610	112067990
chr9	113064716	113071390
chr9	114423076	114630399
chr9	114894172	114923574
chr9	127984106	127994130
chr9	128015136	128016523
chr9	133250747	133255525
chr9	134933035	134947261
chr9	135118363	135122692
chr9	137353926	137356233
chr9	140145139	140152969
chr9	140191761	140195375
chrX	3974707	3979273
chrX	13386706	13392612
chrX	16382145	16387877
chrX	35540930	35543706
chrX	47765101	47865818
chrX	55719384	55724281
chrX	56678637	56689430
chrX	62374362	62422551
chrX	63642592	63651585
chrX	76053855	76057477
chrX	81283429	81298800
chrX	93309217	93316230
chrX	109825336	109826953
chrX	115051983	115064666
chrX	118919168	118941320
chrX	139324076	139328860
chrX	146651390	146655904
chrX	148452463	148462404
chrX	148692078	148789418
chrY	6604489	6629337
chrY	22771258	22874762
chrY	22919906	22926380
chrY	23920276	24298294
chrY	24377178	24639899
chrY	24720477	25412124
chrY	25450517	26584649
chrY	26687080	26847931

[truncated: 41 more sheets: Matsuzaki 2009, Shaikh 2009, Conrad 2010, Drmanac 2010, Durbin 2010, Campbell 2011, Xu 2008, Itsara 2010, Malhotra 2010, Sanders 2011, TCGARN 2008, Walter 2009, Beroukhim 2010, Bullinger 2010, Taylor 2010, TCGARN 2011, Curtis 2012, TCGARN 2012 breast, TCGARN 2012 colon, TCGARN2012 squamous …]
