# Supplementary material for: Abnormal Dosage of Ultraconserved Elements Is Highly Disfavored in Healthy Cells but Not Cancer Cells
Source: PLoS Genet. 2014 Oct 23;10(10):e1004646. doi: 10.1371/journal.pgen.1004646 (PMC4207606; doi:10.1371/journal.pgen.1004646)
Supplement: Table S2 — Depletion of UCEs from classicalCNVs is maintained in UCE datasets defined using different species. (A) Depletion analysis of UCEs representing the union of Human-Mouse-Rat (HMR), Human-Dog-Mouse (HDM), and Human–Chicken (HC) UCEs, as in Derti et al. [2], from classicalCNV datasets. (B) Depletion analysis of UCEs defined using the dog, mouse, and rat reference genomes from all classicalCNV datasets. (C) Depletion analysis of UCEs defined using the cow, dog, and horse reference genomes from all classicalCNV datasets. (D) Depletion analysis of UCEs defined using the human, mouse, and rat reference genomes from all classicalCNV datasets. (E) UCE coordinates: Coordinates in hg18 for UCE datasets. (XLS) [file pgen.1004646.s003.xls]

## Sheet: A HMR-HDM-HC UCEs
Table S2: Depletion of UCEs from classicalCNVs is maintained in UCE datasets defined using different species.
A: Depletion analysis of UCEs representing the union of Human-Mouse-Rat (HMR), Human-Dog-Mouse (HDM), and Human–Chicken (HC) UCEs, as in Derti et al. (2), from classicalCNV datasets.
				Observed overlap		Expected overlap						Result
Pooled classicalCNV		UCE type	Number of UCEs tested	Number of UCEs	bp	Mean (bp)	Standard Deviation (bp)	Minimum (bp)	Maximum (bp)	KS-test P-value†	Normally distributed α=0.05?	Proportion‡	P-value	obs/exp	Z-test 1-tailed α=0.05
Number of regions:	43727	all	896	368	97394	126264	4149.13	111731	138472	0.602803	Yes	0	1.7×10-12	0.771352	Depleted
Median CNV size(bp) :	1050	intergenic	301	114	28662	43300	2376.75	35563	52108	0.528796	Yes	0	3.7×10-10	0.66194	Depleted
Coverage (bp):	1582303453	intronic	416	172	48124	57797	3007.1	47938	66949	0.257511	Yes	0.001	0.000648336	0.832638	Depleted
Proportion of genome covered (%):	0.513662	exonic	179	82	20608	23681	1695.86	17825	28634	0.176322	Yes	0.044	0.0349883	0.870234	Depleted
Jakobsson 2008
Number of regions:	1289	all	896	17	3922	12625	1795.15	7407	18909	0.910109	Yes	0	6.2×10-7	0.310653	Depleted
Median CNV size(bp) :	70472	intergenic	301	6	1471	4232	1053.87	1309	8133	0.393527	Yes	0.002	0.00439816	0.34759	Depleted
Coverage (bp):	149633986	intronic	416	9	2042	5606	1330.55	1978	10308	0.640605	Yes	0.002	0.00369667	0.364253	Depleted
Proportion of genome covered (%):	0.0485756	exonic	179	2	409	2926	842.631	643	5527	0.67851	Yes	0	0.00140831	0.139781	Depleted
McCarroll 2008
Number of regions:	1318	all	896	0	0	2944	921.407	506	6513	0.788781	Yes	0	0.000698881	0	Depleted
Median CNV size(bp) :	7382	intergenic	301	0	0	1227	591.877	0	3341	0.425347	Yes	0.011	0.0190831	0	Depleted
Coverage (bp):	34674639	intronic	416	0	0	958	539.251	0	3397	0.159554	Yes	0.036	0.037822	0	Depleted
Proportion of genome covered (%):	0.0112564	exonic	179	0	0	509	366.026	0	1988	0.000121153	No	0.13	NA	0	NA
Matsuzaki 2009
Number of regions:	6564	all	896	17	4078	9440	1668.11	4299	15423	0.393527	Yes	0	0.00065354	0.431992	Depleted
Median CNV size(bp) :	4313	intergenic	301	6	1568	3237	916.347	850	7410	0.493113	Yes	0.021	0.0342758	0.484399	Depleted
Coverage (bp):	116775494	intronic	416	4	752	4269	1109.16	1112	8449	0.716134	Yes	0	0.000759947	0.176154	Depleted
Proportion of genome covered (%):	0.0379088	exonic	179	7	1758	2325	788.446	209	5359	0.018636	No	0.243	NA	0.756129	NA
Shaikh 2009
Number of regions:	3277	all	896	7	2187	12981	1949.53	7143	21095	0.0666313	Yes	0	1.5×10-8	0.168477	Depleted
Median CNV size(bp) :	9526	intergenic	301	4	1298	4420	1122.08	1448	7968	0.363199	Yes	0	0.00269848	0.293665	Depleted
Coverage (bp):	154935038	intronic	416	2	688	5866	1285.66	2569	11211	0.67851	Yes	0	2.8×10-5	0.117286	Depleted
Proportion of genome covered (%):	0.0502965	exonic	179	1	201	2879	842.446	484	6154	0.967244	Yes	0	0.000739333	0.0698159	Depleted
Conrad 2010
Number of regions:	6142	all	896	1	202	9453	1642.13	4799	15231	0.565438	Yes	0	8.3×10-9	0.0213689	Depleted
Median CNV size(bp) :	2938	intergenic	301	0	0	3331	932.871	483	6500	0.0591972	Yes	0	1.8×10-4	0	Depleted
Coverage (bp):	112729606	intronic	416	0	0	4112	1122.26	1285	7950	0.213988	Yes	0	1.2×10-4	0	Depleted
Proportion of genome covered (%):	0.0365953	exonic	179	1	202	2359	796.46	256	4973	0.883962	Yes	0	3.4×10-3	0.0856295	Depleted
Drmanac 2010
Number of regions:	1810	all	896	0	0	4346	1141.85	1642	8814	0.425347	Yes	0	7.1×10-5	0	Depleted
Median CNV size(bp) :	12001	intergenic	301	0	0	1653	661.874	205	3783	0.144082	Yes	0	0.00625445	0	Depleted
Coverage (bp):	51695161	intronic	416	0	0	1672	714.925	0	4228	0.393527	Yes	0.001	0.00967535	0	Depleted
Proportion of genome covered (%):	0.0167818	exonic	179	0	0	668	421.034	0	2730	0.000794642	No	0.063	NA	0	NA
Durbin 2010
Number of regions:	46716	all	896	343	90605	110499	4258.18	94846	125529	0.363199	Yes	0	1.5×10-6	0.819962	Depleted
Median CNV size(bp) :	678	intergenic	301	105	25985	38048	2343.71	31058	45711	0.788781	Yes	0	1.3×10-7	0.682953	Depleted
Coverage (bp):	1394042003	intronic	416	162	45567	50153	3026.21	39732	59366	0.45858	Yes	0.07	0.0648324	0.90856	Not depleted
Proportion of genome covered (%):	0.452547	exonic	179	76	19053	19801	1791.53	12768	25049	0.363199	Yes	0.338	0.338149	0.962224	Not depleted
Campbell 2011
Number of regions:	1183	all	896	0	0	2160	790.445	209	5598	0.528796	Yes	0	0.00314147	0	Depleted
Median CNV size(bp) :	4349	intergenic	301	0	0	786	474.786	0	3004	0.0036327	No	0.053	NA	0	NA
Coverage (bp):	25524939	intronic	416	0	0	868	507.834	0	3054	0.0748471	Yes	0.038	0.0437051	0	Depleted
Proportion of genome covered (%):	0.00828614	exonic	179	0	0	335	298.404	0	1497	4.9×10-9	No	0.258	NA	0	NA
† The Kolmogorov–Smirnov (KS) test produces a significant p value (<=0.05) if the expected bp overlaps deviate from a normal distribution.
‡ The proportion of expected bp overlaps equal to, or more extreme than, the observed UCE bp overlap.
NA: Not applicable: expected overlaps were not normally distributed, so Z-test results are not presented.
Tests for normality
Pooled_classical_CNV	2 sample kolmogorov-smirnov test	p>0.85
Pooled_cancerCNA	2 sample kolmogorov-smirnov test	p > 0.36
Pooled_somaticCNV	2 sample kolmogorov-smirnov test	p>0.53
Hussein2012_allpassages_IPSCNV	2 sample kolmogorov-smirnov test	p>0.46

## Sheet: B Dog-Mouse-Rat (DMR) UCEs
Table S2: Depletion of UCEs from classicalCNVs is maintained in UCE datasets defined using different species.
B: Depletion analysis of UCEs defined using the dog, mouse, and rat reference genomes from all classicalCNV datasets.
				Observed overlap		Expected overlap						Result
Pooled classicalCNVs		UCE type	Number of UCEs tested	Number of UCEs	bp	Mean (bp)	Standard Deviation (bp)	Minimum (bp)	Maximum (bp)	KS-test P-value†	Normally distributed α=0.05?	Proportion‡	P-value	obs/exp	Z-test 1-tailed α=0.05
Number of regions:	43727	all	527	239	61992	71462	3045.43	62099	81004	0.363199	Yes	0	0.000936783	0.867482	Depleted
Median CNV size(bp) :	1050	intergenic	183	78	18866	25240	1703.45	19497	32936	0.854729	Yes	0	9.1×10-5	0.747464	Depleted
Coverage (bp):	1582303453	intronic	218	100	28133	29189	2091.25	22732	36324	0.67851	Yes	0.31	0.306793	0.963822	Not depleted
Proportion of genome covered (%):	0.513662	exonic	126	61	14993	16542	1458.59	11879	20647	0.822841	Yes	0.138	0.144121	0.90636	Not depleted
Jakobsson 2008
Number of regions:	1289	all	527	9	2088	7082	1362.43	2786	12915	0.234995	Yes	0	1.2×10-4	0.294832	Depleted
Median CNV size(bp) :	70472	intergenic	183	3	741	2537	801.875	257	5335	0.194448	Yes	0.009	0.0125536	0.292077	Depleted
Coverage (bp):	149633986	intronic	218	5	1141	2884	896.549	427	6738	0.234995	Yes	0.018	0.0259404	0.395631	Depleted
Proportion of genome covered (%):	0.0485756	exonic	126	1	206	2051	711.321	217	4401	0.95189	Yes	0	0.00474657	0.100439	Depleted
McCarroll 2008
Number of regions:	1318	all	527	1	239	1608	687.609	0	4255	5.8×10-3	No	0.009	NA	0	NA
Median CNV size(bp) :	7382	intergenic	183	1	239	703	420.705	0	2305	1.3×10-3	No	0.15	NA	0	NA
Coverage (bp):	34674639	intronic	218	0	0	500	396.687	0	2268	8.1×10-5	No	0.155	NA	0	NA
Proportion of genome covered (%):	0.0112564	exonic	126	0	0	337	294.399	0	2258	4.5×10-8	No	0.257	NA	0	NA
Matsuzaki 2009
Number of regions:	6564	all	527	12	2820	5428	1226.61	2139	10288	0.753047	Yes	0.012	0.0167442	0.519528	Depleted
Median CNV size(bp) :	4313	intergenic	183	6	1365	1838	679.405	0	4273	0.307205	Yes	0.271	0.243153	0.742655	Not depleted
Coverage (bp):	116775494	intronic	218	1	216	2166	806.065	224	5603	0.307205	Yes	0	0.00777821	0.099723	Depleted
Proportion of genome covered (%):	0.0379088	exonic	126	5	1239	1622	626.572	205	3574	0.602803	Yes	0.281	0.270513	0.763872	Not depleted
Shaikh 2009
Number of regions:	3277	all	527	10	2978	7379	1462.77	3586	12373	0.213988	Yes	0	0.00131193	0.403578	Depleted
Median CNV size(bp) :	9526	intergenic	183	6	1816	2599	821.461	435	5289	0.234995	Yes	0.167	0.170249	0.69873	Not depleted
Coverage (bp):	154935038	intronic	218	2	653	2948	875.878	415	6290	0.393527	Yes	0.001	0.00439355	0.221506	Depleted
Proportion of genome covered (%):	0.0502965	exonic	126	2	509	2008	704.899	292	4881	0.753047	Yes	0.004	0.0167289	0.253486	Depleted
Conrad 2010
Number of regions:	6142	all	527	2	455	5426	1241.36	2165	9924	0.565438	Yes	0	3.1×10-5	0.0838555	Depleted
Median CNV size(bp) :	2938	intergenic	183	1	239	1903	700.037	0	4385	0.334416	Yes	0.001	0.00872664	0.125591	Depleted
Coverage (bp):	112729606	intronic	218	1	216	2055	768.468	0	5275	0.194448	Yes	0.002	0.00835395	0.105109	Depleted
Proportion of genome covered (%):	0.0365953	exonic	126	0	0	1589	641.528	201	3873	0.425347	Yes	0	0.00662647	0	Depleted
Drmanac 2010
Number of regions:	1810	all	527	1	239	2523	831.519	460	5803	0.159554	Yes	0	0.00300918	0.0947285	Depleted
Median CNV size(bp) :	12001	intergenic	183	1	239	997	508.35	0	2947	0.104803	Yes	0.052	0.0679677	0.239719	Not depleted
Coverage (bp):	51695161	intronic	218	0	0	841	529.79	0	3237	0.0748471	Yes	0.051	0.0562088	0	Not depleted
Proportion of genome covered (%):	0.0167818	exonic	126	0	0	480	360.969	0	2107	0.000217574	No	0.136	NA	0	NA
Durbin 2010
Number of regions:	46716	all	527	218	56528	62853	3014.98	53828	71902	0.0410103	No	0.023	NA	0.819962	NA
Median CNV size(bp) :	678	intergenic	183	69	16433	22190	1716.94	16106	27373	0.822841	Yes	0.001	0.000399631	0.740559	Depleted
Coverage (bp):	1394042003	intronic	218	93	26341	25301	2107.28	18652	32311	0.987501	Yes	0.304	0.31082	1.04111	Not depleted
Proportion of genome covered (%):	0.452547	exonic	126	56	13754	13911	1477.05	8871	19167	0.144082	Yes	0.457	0.457675	0.988714	Not depleted
Campbell 2011
Number of regions:	1183	all	527	1	239	1243	567.52	0	3337	0.0317853	No	0.029	NA	0	NA
Median CNV size(bp) :	4349	intergenic	183	1	239	492	355.606	0	1691	8.1×10-5	No	0.294	NA	0	NA
Coverage (bp):	25524939	intronic	218	0	0	427	343.854	0	1878	5.4×10-5	No	0.19	NA	0	NA
Proportion of genome covered (%):	0.00828614	exonic	126	0	0	239	252.558	0	2079	8.8×10-17	No	0.373	NA	0	NA
† The Kolmogorov–Smirnov (KS) test produces a significant p value (<=0.05) if the expected bp overlaps deviate from a normal distribution.
‡ The proportion of expected bp overlaps equal to, or more extreme than, the observed UCE bp overlap.
NA: Not applicable: expected overlaps were not normally distributed, so Z-test results are not presented.

## Sheet: C Cow-Dog-Horse (CoDHo) UCEs
Table S2: Depletion of UCEs from classicalCNVs is maintained in UCE datasets defined using different species.
C: Depletion analysis of UCEs defined using the cow, dog, and horse reference genomes from all classicalCNV datasets.
				Observed overlap		Expected overlap						Result
Pooled classicalCNVs		UCE type	Number of UCEs tested	Number of UCEs	bp	Mean (bp)	Standard Deviation (bp)	Minimum (bp)	Maximum (bp)	KS-test P-value†	Normally distributed α=0.05?	Proportion‡	P-value	obs/exp	Z-test 1-tailed α=0.05
Number of regions:	43727	all	1696	713	196689	245830	5773.3	220631	266061	0.602803	Yes	0	<1.0×10-17	0.800102	Depleted
Median CNV size(bp) :	1050	intergenic	586	222	60974	87610	3335.32	77562	99473	0.910109	Yes	0	7.2×10-16	0.695971	Depleted
Coverage (bp):	1582303453	intronic	707	296	83394	99333	3843.07	89381	111979	0.640605	Yes	0	1.7×10-5	0.83954	Depleted
Proportion of genome covered (%):	0.513662	exonic	403	195	52321	56223	2794.12	44721	64458	0.822841	Yes	0.082	0.0812817	0.930598	Not depleted
Jakobsson 2008
Number of regions:	1289	all	1696	33	9758	24515	2655.18	16445	35925	0.822841	Yes	0	1.4×10-8	0.398042	Depleted
Median CNV size(bp) :	70472	intergenic	586	16	4772	8701	1588.05	4315	14562	0.257511	Yes	0.002	0.00667867	0.548443	Depleted
Coverage (bp):	149633986	intronic	707	10	3288	9715	1729.9	4900	15702	0.493113	Yes	0	1.0×10-4	0.338446	Depleted
Proportion of genome covered (%):	0.0485756	exonic	403	7	1698	7030	1378.66	3088	12671	0.116773	Yes	0	5.5×10-5	0.241536	Depleted
McCarroll 2008
Number of regions:	1318	all	1696	0	0	5581	1259.59	2528	9803	0.307205	Yes	0	4.7×10-6	0	Depleted
Median CNV size(bp) :	7382	intergenic	586	0	0	2427	899.549	413	6989	0.716134	Yes	0	0.00348769	0	Depleted
Coverage (bp):	34674639	intronic	707	0	0	1663	707.843	0	4500	0.257511	Yes	0.002	0.00940207	0	Depleted
Proportion of genome covered (%):	0.0112564	exonic	403	0	0	1148	567.214	0	3170	0.0105785	No	0.013	NA	0	NA
Matsuzaki 2009
Number of regions:	6564	all	1696	33	8177	18577	2431.19	11814	29135	0.67851	Yes	0	9.4×10-6	0.440168	Depleted
Median CNV size(bp) :	4313	intergenic	586	12	2991	6615	1410.3	2335	12600	0.67851	Yes	0.001	0.0050898	0.452154	Depleted
Coverage (bp):	116775494	intronic	707	10	2332	7412	1499.01	3371	11943	0.334416	Yes	0	3.5×10-4	0.314625	Depleted
Proportion of genome covered (%):	0.0379088	exonic	403	11	2854	5449	1257.55	1993	9491	0.213988	Yes	0.01	0.0195309	0.523766	Depleted
Shaikh 2009
Number of regions:	3277	all	1696	28	7232	25282	2647.73	17636	34943	0.716134	Yes	0	4.6×10-12	0.286053	Depleted
Median CNV size(bp) :	9526	intergenic	586	11	3026	8983	1570.91	4283	14223	0.788781	Yes	0	7.5×10-5	0.336859	Depleted
Coverage (bp):	154935038	intronic	707	10	2601	10253	1801.15	4835	16290	0.565438	Yes	0	1.1×10-5	0.253682	Depleted
Proportion of genome covered (%):	0.0502965	exonic	403	7	1605	6774	1347.11	3026	12154	0.0591972	Yes	0	6.2×10-5	0.236935	Depleted
Conrad 2010
Number of regions:	6142	all	1696	4	1005	18511	2283.16	10896	26361	0.393527	Yes	0	8.8×10-15	0.054292	Depleted
Median CNV size(bp) :	2938	intergenic	586	0	0	6749	1340.92	2705	10833	0.967244	Yes	0	2.4×10-7	0	Depleted
Coverage (bp):	112729606	intronic	707	0	0	7020	1415.53	3221	12184	0.176322	Yes	0	3.5×10-7	0	Depleted
Proportion of genome covered (%):	0.0365953	exonic	403	4	1005	5543	1235.43	1835	9480	0.883962	Yes	0	1.2×10-4	0.18131	Depleted
Drmanac 2010
Number of regions:	1810	all	1696	2	421	8525	1543.65	4276	13631	0.363199	Yes	0	7.6×10-8	0.0493842	Depleted
Median CNV size(bp) :	12001	intergenic	586	1	214	3408	983.048	859	7277	0.0317853	No	0	NA	0.0627934	NA
Coverage (bp):	51695161	intronic	707	0	0	2943	967.29	280	6433	0.194448	Yes	0	0.00117303	0	Depleted
Proportion of genome covered (%):	0.0167818	exonic	403	1	207	1600	682.401	0	3761	0.565438	Yes	0.007	0.0206095	0.129375	Depleted
Durbin 2010
Number of regions:	46716	all	1696	659	181551	215223	6026.3	192240	236121	0.528796	Yes	0	1.2×10-8	0.843548	Depleted
Median CNV size(bp) :	678	intergenic	586	204	56004	77069	3469.1	67095	87934	0.999495	Yes	0	6.3×10-10	0.726674	Depleted
Coverage (bp):	1394042003	intronic	707	277	77604	86349	3968.14	73864	98382	0.565438	Yes	0.009	0.0137691	0.898725	Depleted
Proportion of genome covered (%):	0.452547	exonic	403	178	47943	46974	2859.46	37217	56361	0.493113	Yes	0.353	0.367352	1.02063	Not depleted
Campbell 2011
Number of regions:	1183	all	1696	0	0	4166	1119.64	1567	8360	0.67851	Yes	0	9.9×10-5	0	Depleted
Median CNV size(bp) :	4349	intergenic	586	0	0	1656	706.015	204	4192	0.788781	Yes	0	0.00949929	0	Depleted
Coverage (bp):	25524939	intronic	707	0	0	1431	657.522	0	4612	0.00787385	No	0.004	NA	0	NA
Proportion of genome covered (%):	0.00828614	exonic	403	0	0	798	486.978	0	3161	0.0278982	No	0.052	NA	0	NA
† The Kolmogorov–Smirnov (KS) test produces a significant p value (<=0.05) if the expected bp overlaps deviate from a normal distribution.
‡ The proportion of expected bp overlaps equal to, or more extreme than, the observed UCE bp overlap.
NA: Not applicable: expected overlaps were not normally distributed, so Z-test results are not presented.

## Sheet:  D Human-Mouse-Rat (HMR) UCEs
Table S2: Depletion of UCEs from classicalCNVs is maintained in UCE datasets defined using different species.
D: Depletion analysis of UCEs defined using the human, mouse, and rat reference genomes from all classicalCNV datasets.
				Observed overlap		Expected overlap						Result
Pooled classicalCNVs		UCE type	Number of UCEs tested	Number of UCEs	bp	Mean (bp)	Standard Deviation (bp)	Minimum (bp)	Maximum (bp)	KS-test P-value†	Normally distributed α=0.05?	Proportion‡	P-value	obs/exp	Z-test 1-tailed α=0.05
Number of regions:	43727	all	481	211	55832	66356	2966.47	57737	76132	0.307205	Yes	0	1.9×10-4	0.841401	Depleted
Median CNV size(bp) :	1050	intergenic	165	71	17591	23386	1692.36	17686	29044	0.716134	Yes	0	3.1×10-4	0.752202	Depleted
Coverage (bp):	1582303453	intronic	201	86	24344	26887	2032.35	20798	32490	0.95189	Yes	0.105	0.105419	0.905419	Not depleted
Proportion of genome covered (%):	0.513662	exonic	115	54	13897	15429	1391.39	11120	19780	0.822841	Yes	0.148	0.135435	0.900706	Not depleted
Jakobsson 2008
Number of regions:	1289	all	481	8	1768	6519	1251.02	2664	10584	0.602803	Yes	0	7.3×10-5	0.271207	Depleted
Median CNV size(bp) :	70472	intergenic	165	2	466	2343	808.72	202	5017	0.104803	Yes	0.005	0.0101447	0.19889	Depleted
Coverage (bp):	149633986	intronic	201	4	893	2628	886.582	432	5937	0.393527	Yes	0.013	0.0251765	0.339802	Depleted
Proportion of genome covered (%):	0.0485756	exonic	115	2	409	1913	706.206	0	5255	0.602803	Yes	0.004	0.0165985	0.2138	Depleted
McCarroll 2008
Number of regions:	1318	all	481	0	0	1560	674.342	0	4615	0.0666313	Yes	0.003	0.0103512	0	Depleted
Median CNV size(bp) :	7382	intergenic	165	0	0	651	404.709	0	1938	0.0464417	No	0.07	NA	0	NA
Coverage (bp):	34674639	intronic	201	0	0	419	363.638	0	2342	3.7×10-9	No	0.212	NA	0	NA
Proportion of genome covered (%):	0.0112564	exonic	115	0	0	331	292.832	0	1690	2.8×10-9	No	0.27	NA	0	NA
Matsuzaki 2009
Number of regions:	6564	all	481	9	2262	4946	1208.89	1871	9134	0.0666313	Yes	0.004	0.0132018	0.457339	Depleted
Median CNV size(bp) :	4313	intergenic	165	3	942	1744	690.272	0	4862	0.104803	Yes	0.11	0.122646	0.540138	Not depleted
Coverage (bp):	116775494	intronic	201	2	265	1999	755.688	0	4609	0.640605	Yes	0.003	0.0108781	0.132566	Depleted
Proportion of genome covered (%):	0.0379088	exonic	115	4	1055	1493	629.613	201	3678	0.45858	Yes	0.255	0.243319	0.706631	Not depleted
Shaikh 2009
Number of regions:	3277	all	481	5	1625	6958	1324.74	2732	11296	0.565438	Yes	0	2.8×10-5	0.233544	Depleted
Median CNV size(bp) :	9526	intergenic	165	3	1036	2413	794.118	445	5063	0.493113	Yes	0.029	0.0414591	0.429341	Depleted
Coverage (bp):	154935038	intronic	201	1	388	2757	885.331	225	6028	0.194448	Yes	0.001	0.00372715	0.140733	Depleted
Proportion of genome covered (%):	0.0502965	exonic	115	1	201	1865	697.376	209	5078	0.67851	Yes	0	0.00851434	0.107775	Depleted
Conrad 2010
Number of regions:	6142	all	481	1	202	5028	1175.56	1812	9354	0.883962	Yes	0	2.0×10-5	0.040175	Depleted
Median CNV size(bp) :	2938	intergenic	165	0	0	1799	671.731	208	4394	0.640605	Yes	0	0.00370143	0	Depleted
Coverage (bp):	112729606	intronic	201	0	0	1856	706.679	0	4865	0.257511	Yes	0.003	0.00431505	0	Depleted
Proportion of genome covered (%):	0.0365953	exonic	115	1	202	1533	605.517	0	4113	0.144082	Yes	0.001	0.0139702	0.131768	Depleted
Drmanac 2010
Number of regions:	1810	all	481	0	0	2287	807.78	412	5810	0.363199	Yes	0	0.00231857	0	Depleted
Median CNV size(bp) :	12001	intergenic	165	0	0	886	477.795	0	2620	0.176322	Yes	0.032	0.0318445	0	Depleted
Coverage (bp):	51695161	intronic	201	0	0	787	484.581	0	2927	6.6×10-4	No	0.051	NA	0	NA
Proportion of genome covered (%):	0.0167818	exonic	115	0	0	442	351.126	0	1890	1.5×10-5	No	0.191	NA	0	NA
Durbin 2010
Number of regions:	46716	all	481	196	51501	58088	3106.06	48370	68918	0.788781	Yes	0.019	0.0169739	0.886603	Depleted
Median CNV size(bp) :	678	intergenic	165	64	15395	20555	1691.99	14388	26106	0.493113	Yes	0.003	0.0011455	0.748966	Depleted
Coverage (bp):	1394042003	intronic	201	82	23264	23333	1876.02	17709	28833	0.257511	Yes	0.48	0.48533	0.997043	Not depleted
Proportion of genome covered (%):	0.452547	exonic	115	50	12842	12923	1433.18	8448	17995	0.967244	Yes	0.473	0.477465	0.993732	Not depleted
Campbell 2011
Number of regions:	1183	all	481	0	0	1118	545.911	0	4225	0.528796	Yes	0.017	0.0202823	0	Depleted
Median CNV size(bp) :	4349	intergenic	165	0	0	438	342.953	0	2065	5.8×10-7	No	0.178	NA	0	NA
Coverage (bp):	25524939	intronic	201	0	0	391	348.624	0	1768	5.8×10-8	No	0.24	NA	0	NA
Proportion of genome covered (%):	0.00828614	exonic	115	0	0	217	250.27	0	1607	8.7×10-27	No	0.437	NA	0	NA
† The Kolmogorov–Smirnov (KS) test produces a significant p value (<=0.05) if the expected bp overlaps deviate from a normal distribution.
‡ The proportion of expected bp overlaps equal to, or more extreme than, the observed UCE bp overlap.
NA: Not applicable: expected overlaps were not normally distributed, so Z-test results are not presented.

## Sheet: E UCE coordinates
Table S2: Depletion of UCEs from classicalCNVs is maintained in UCE datasets defined using different species.
E: Coordinates in hg18 for UCE sets.
*Human orthologs in genome build hg18 were located as described in the Materials and Methods.
HMR-HDM-HC UCEs					*Dog-Mouse-Rat UCEs				*Cow-Dog-Horse UCEs				Human-Mouse-Rat UCEs
ID	Chromosome	Start (hg18)	End (hg18)		Chromosome	Start (hg18)	End (hg18)		Chromosome	Start (hg18)	End (hg18)		Chromosome	Start (hg18)	End (hg18)
UCE_1	chr1	10520284	10520493		chr1	10576365	10576573		chr1	2981774	2982026		chr1	24170259	24170538
UCE_2	chr1	10576452	10576727		chr1	10585076	10585279		chr1	7752050	7752364		chr1	36131777	36132014
UCE_3	chr1	10655146	10655423		chr1	10661240	10661531		chr1	10576345	10576793		chr1	70469301	70469656
UCE_4	chr1	10661366	10661591		chr1	10680838	10681193		chr1	10655145	10655429		chr1	70470039	70470275
UCE_5	chr1	10673752	10673981		chr1	10703937	10704150		chr1	10661232	10661451		chr1	91625371	91625698
UCE_6	chr1	10680836	10681199		chr1	10717707	10718005		chr1	10680828	10681199		chr1	97044325	97044641
UCE_7	chr1	10703938	10704151		chr1	10774412	10774619		chr1	10703938	10704164		chr1	97052760	97052967
UCE_8	chr1	10717708	10718008		chr1	24170282	24170574		chr1	10707992	10708262		chr1	109041951	109042214
UCE_9	chr1	10758720	10758975		chr1	35419285	35419480		chr1	10716975	10717307		chr1	115081576	115081777
UCE_10	chr1	10774405	10774627		chr1	38574737	38574973		chr1	10717668	10717983		chr1	242284330	242284559
UCE_11	chr1	10847997	10848198		chr1	39064431	39064671		chr1	18967819	18968188		chr1	243083309	243083511
UCE_12	chr1	10888157	10888435		chr1	41553413	41553647		chr1	23761295	23761604		chr1	243084226	243084442
UCE_13	chr1	23539879	23540147		chr1	44488252	44488490		chr1	24176970	24177201		chr10	50274763	50275039
UCE_14	chr1	24170259	24170538		chr1	44490678	44490950		chr1	24847047	24847259		chr10	50276862	50277071
UCE_15	chr1	31237909	31238128		chr1	44564727	44564967		chr1	26897180	26897487		chr10	70185997	70186228
UCE_16	chr1	35422814	35423014		chr1	44762898	44763153		chr1	26980935	26981201		chr10	98705445	98705661
UCE_17	chr1	36131777	36132014		chr1	44774958	44775226		chr1	31176936	31177235		chr10	102499425	102499634
UCE_18	chr1	38267591	38267803		chr1	44841303	44841507		chr1	31177621	31177836		chr11	6192502	6192722
UCE_19	chr1	38333663	38333895		chr1	46721758	46721981		chr1	31210133	31210375		chr11	31782239	31782469
UCE_20	chr1	38372574	38372777		chr1	46735915	46736151		chr1	31237811	31238017		chr11	66150472	66150678
UCE_21	chr1	38400786	38400996		chr1	46813574	46813805		chr1	32280838	32281104		chr11	82872807	82873024
UCE_22	chr1	38574731	38574974		chr1	49208654	49208861		chr1	32281881	32282127		chr11	124149857	124150126
UCE_23	chr1	38785600	38785804		chr1	50778813	50779125		chr1	35422788	35423016		chr12	52144756	52144978
UCE_24	chr1	38924419	38924640		chr1	50871744	50872062		chr1	35597083	35597326		chr12	52669185	52669498
UCE_25	chr1	44488248	44488485		chr1	50938612	50938854		chr1	36131871	36132075		chr12	52696761	52696987
UCE_26	chr1	44512327	44512592		chr1	63142234	63142445		chr1	38400715	38400974		chr12	52708708	52709096
UCE_27	chr1	44762881	44763154		chr1	63142468	63142757		chr1	39064401	39064665		chr12	52713153	52713406
UCE_28	chr1	44774959	44775230		chr1	63346896	63347118		chr1	41625858	41626059		chr12	52733867	52734167
UCE_29	chr1	48885573	48885807		chr1	63556251	63556499		chr1	42939096	42939309		chr13	96806821	96807071
UCE_30	chr1	50778819	50779126		chr1	70469300	70469654		chr1	44202424	44202679		chr14	25984808	25985131
UCE_31	chr1	50808365	50808597		chr1	70470038	70470274		chr1	44468248	44468468		chr14	25985222	25985508
UCE_32	chr1	50871733	50872068		chr1	87576220	87576474		chr1	44495358	44495562		chr14	36846971	36847270
UCE_33	chr1	50938622	50938856		chr1	87594970	87595188		chr1	44499561	44499807		chr14	44635500	44635789
UCE_34	chr1	61419445	61419645		chr1	87801587	87801829		chr1	44552531	44552788		chr14	44648773	44648989
UCE_35	chr1	63142179	63142768		chr1	87881285	87881546		chr1	44743804	44744104		chr14	79397230	79397480
UCE_36	chr1	63237336	63237543		chr1	88700605	88700857		chr1	44762885	44763376		chr15	65665224	65665428
UCE_37	chr1	63438304	63438522		chr1	90966486	90966742		chr1	44774962	44775210		chr15	65827358	65827675
UCE_38	chr1	70469266	70469656		chr1	91073231	91073494		chr1	44784692	44784912		chr15	72701295	72701569
UCE_39	chr1	70470039	70470275		chr1	97044326	97044640		chr1	44807480	44807832		chr16	24486504	24486752
UCE_40	chr1	78183746	78183962		chr1	97052759	97052965		chr1	44844292	44844568		chr16	68237865	68238075
UCE_41	chr1	87576973	87577234		chr1	109041950	109042213		chr1	44878861	44879093		chr16	68238656	68238981
UCE_42	chr1	87594776	87595229		chr1	151882276	151882494		chr1	46813563	46813771		chr16	71378546	71378797
UCE_43	chr1	87801588	87801830		chr1	162290198	162290513		chr1	47748600	47748818		chr17	34820045	34820316
UCE_44	chr1	88368116	88368341		chr1	175669699	175669928		chr1	50440077	50440395		chr17	35502700	35502945
UCE_45	chr1	88420020	88420274		chr1	211665389	211665604		chr1	50778834	50779091		chr17	44025886	44026179
UCE_46	chr1	88648813	88649036		chr1	233397605	233397807		chr1	50804033	50804310		chr17	44037311	44037532
UCE_47	chr1	90245585	90245847		chr1	243083309	243083511		chr1	50848895	50849118		chr17	53437227	53437447
UCE_48	chr1	90625482	90625779		chr1	243084234	243084442		chr1	50871744	50872062		chr17	53437714	53438002
UCE_49	chr1	90969876	90970147		chr10	8584517	8584753		chr1	50907332	50907536		chr17	59927233	59927465
UCE_50	chr1	91079251	91079459		chr10	70185996	70186227		chr1	50935104	50935401		chr18	51405239	51405448
UCE_51	chr1	91625371	91625698		chr10	76809030	76809281		chr1	50937988	50938212		chr19	8433269	8433507
UCE_52	chr1	97044325	97044641		chr10	77165934	77166205		chr1	50938621	50938888		chr2	20341814	20342111
UCE_53	chr1	97052760	97052967		chr10	77397189	77397411		chr1	50942116	50942364		chr2	33666913	33667119
UCE_54	chr1	97774870	97775074		chr10	77660527	77660798		chr1	63122553	63122896		chr2	38829805	38830026
UCE_55	chr1	109041951	109042214		chr10	77712288	77712493		chr1	63142194	63142568		chr2	60541077	60541402
UCE_56	chr1	115081576	115081777		chr10	98705445	98705661		chr1	63142613	63142899		chr2	61606005	61606282
UCE_57	chr1	162206579	162206804		chr10	102362659	102362901		chr1	63155489	63155724		chr2	144862320	144862555
UCE_58	chr1	162290159	162290514		chr10	102363607	102364050		chr1	63156903	63157105		chr2	161946919	161947231
UCE_59	chr1	211473257	211473463		chr10	102365090	102365298		chr1	63176233	63176565		chr2	161981273	161981478
UCE_60	chr1	211482212	211482495		chr10	102404190	102404517		chr1	63237518	63237756		chr2	172530877	172531323
UCE_61	chr1	211580394	211580593		chr10	102409215	102409573		chr1	63237758	63237967		chr2	174482727	174482980
UCE_62	chr1	211665390	211665605		chr10	102537107	102537326		chr1	63439185	63439459		chr2	174654655	174654992
UCE_63	chr1	212249772	212250025		chr10	102553679	102553896		chr1	63556218	63556491		chr20	4814440	4814647
UCE_64	chr1	212426296	212426500		chr10	102616451	102616680		chr1	64741337	64741541		chr20	33790725	33790942
UCE_65	chr1	213955629	213955920		chr10	102969170	102969510		chr1	70469300	70469533		chr20	33791793	33792037
UCE_66	chr1	214129870	214130097		chr10	103042417	103042688		chr1	70470022	70470399		chr20	41521170	41521491
UCE_67	chr1	214203522	214203900		chr10	103072502	103072765		chr1	71645400	71645690		chr22	17775909	17776119
UCE_68	chr1	214288087	214288368		chr10	103201965	103202252		chr1	75029862	75030113		chr22	34478438	34478641
UCE_69	chr1	214330671	214330911		chr10	103233973	103234203		chr1	81645784	81646002		chr3	153647077	153647288
UCE_70	chr1	214361444	214361653		chr10	103235693	103236078		chr1	81889215	81889420		chr3	170316977	170317177
UCE_71	chr1	214606965	214607190		chr10	103257021	103257359		chr1	83025293	83025566		chr3	187131990	187132416
UCE_72	chr1	214758074	214758305		chr10	120066588	120066848		chr1	87375111	87375388		chr4	24138260	24138554
UCE_73	chr1	214790072	214790445		chr10	121331955	121332155		chr1	87442658	87443016		chr4	41444826	41445084
UCE_74	chr1	216289649	216289879		chr10	124842193	124842394		chr1	87444667	87444922		chr4	76798148	76798365
UCE_75	chr1	216495210	216495471		chr10	124842605	124842839		chr1	87531859	87532188		chr4	83565689	83565893
UCE_76	chr1	241622879	241623126		chr10	126895556	126895763		chr1	87571367	87571580		chr5	32415894	32416107
UCE_77	chr1	241626828	241627089		chr10	131336328	131336545		chr1	87576972	87577284		chr5	72231442	72231690
UCE_78	chr1	241645800	241646078		chr10	131847865	131848067		chr1	87579417	87579704		chr5	76970120	76970326
UCE_79	chr1	241724084	241724320		chr11	6192502	6192722		chr1	87594633	87595222		chr5	92946773	92946976
UCE_80	chr1	241962658	241962914		chr11	8261204	8261569		chr1	87664501	87664742		chr5	133754059	133754334
UCE_81	chr1	242284330	242284559		chr11	8274402	8274727		chr1	87788955	87789182		chr5	138671553	138671812
UCE_82	chr1	243083309	243083511		chr11	8307880	8308112		chr1	87801521	87801828		chr5	171317125	171317360
UCE_83	chr1	243084226	243084445		chr11	30514096	30514320		chr1	87881235	87881504		chr5	177976913	177977325
UCE_84	chr10	11348467	11348706		chr11	31642219	31642453		chr1	88419680	88420012		chr5	178978803	178979111
UCE_85	chr10	23531820	23532072		chr11	31691183	31691401		chr1	88420014	88420265		chr6	16407363	16407583
UCE_86	chr10	50274763	50275039		chr11	31742258	31742569		chr1	88459395	88459772		chr6	24826772	24826973
UCE_87	chr10	50276862	50277097		chr11	31742859	31743126		chr1	88614865	88615081		chr6	36675495	36676071
UCE_88	chr10	70185997	70186228		chr11	31946156	31946394		chr1	88648720	88649018		chr6	94025785	94025985
UCE_89	chr10	75848429	75848640		chr11	32154566	32154873		chr1	88700297	88700757		chr7	23528195	23528662
UCE_90	chr10	76809030	76809281		chr11	32765117	32765323		chr1	90245485	90245970		chr7	27108463	27108667
UCE_91	chr10	77138048	77138278		chr11	64156774	64156976		chr1	90372958	90373207		chr7	27149657	27149857
UCE_92	chr10	77165949	77166205		chr11	66150471	66150717		chr1	90501407	90501611		chr7	150459247	150459512
UCE_93	chr10	77353823	77354110		chr11	82872800	82873007		chr1	90625472	90625746		chr8	119192399	119192682
UCE_94	chr10	77397189	77397411		chr11	115505405	115505640		chr1	90860246	90860452		chr9	23681768	23681999
UCE_95	chr10	77501489	77501706		chr11	115737915	115738128		chr1	90860835	90861050		chr9	23682234	23682442
UCE_96	chr10	77660545	77660848		chr11	124149892	124150125		chr1	90939679	90940011		chr9	85780104	85780310
UCE_97	chr10	77712288	77712497		chr11	126073100	126073338		chr1	90966469	90966876		chr9	85780312	85780578
UCE_98	chr10	77953630	77953860		chr12	16606640	16606894		chr1	90967029	90967230		chr9	107158292	107158508
UCE_99	chr10	79787213	79787414		chr12	24183273	24183523		chr1	90968225	90968549		chr9	124093711	124093913
UCE_100	chr10	98705445	98705661		chr12	52144756	52144969		chr1	90969980	90970226		chr9	127343890	127344168
UCE_101	chr10	102362652	102362918		chr12	52377099	52377380		chr1	91072141	91072367		chr9	127344173	127344383
UCE_102	chr10	102363607	102364050		chr12	52669179	52669499		chr1	91154162	91154371		chr9	127717827	127718047
UCE_103	chr10	102365069	102365323		chr12	52708409	52708703		chr1	96702625	96702929		chr9	139162311	139162518
UCE_104	chr10	102404197	102404517		chr12	52708708	52709096		chr1	96835497	96835723		chrX	21444481	21444738
UCE_105	chr10	102405096	102405556		chr12	52733852	52734161		chr1	97044340	97044728		chrX	41093315	41093553
UCE_106	chr10	102409210	102409573		chr12	52761402	52761617		chr1	97052512	97052778		chrX	41093659	41093877
UCE_107	chr10	102437648	102438006		chr12	69034663	69034896		chr1	97052779	97053062		chrX	41264250	41264451
UCE_108	chr10	102499425	102499634		chr12	105500640	105500841		chr1	97383479	97383802		chrX	70289949	70290170
UCE_109	chr10	102537108	102537315		chr13	64001059	64001313		chr1	97689224	97689503		chrX	70385568	70385777
UCE_110	chr10	102553670	102553884		chr13	70691989	70692197		chr1	97738992	97739218		chrX	70682780	70683176
UCE_111	chr10	102557781	102558064		chr13	71019303	71019505		chr1	98537972	98538191		chrX	102928147	102928355
UCE_112	chr10	102969170	102969510		chr13	71154354	71154555		chr1	98643170	98643440		chrX	122426939	122427389
UCE_113	chr10	103042417	103042729		chr13	71592146	71592365		chr1	109041920	109042220		chrX	122441432	122441733
UCE_114	chr10	103072494	103072769		chr13	72013057	72013257		chr1	114109867	114110086		chrX	123063156	123063359
UCE_115	chr10	103201425	103201816		chr13	78081169	78081400		chr1	114741860	114742155		chr1	10680836	10681194
UCE_116	chr10	103202029	103202252		chr13	78341120	78341335		chr1	115081540	115081763		chr1	10703938	10704151
UCE_117	chr10	103233973	103234204		chr13	94416905	94417203		chr1	151882270	151882488		chr1	10717708	10718008
UCE_118	chr10	103235802	103236078		chr13	96806821	96807071		chr1	153505061	153505325		chr1	10758720	10758975
UCE_119	chr10	103257014	103257288		chr13	111764338	111764580		chr1	153571681	153571952		chr1	10774405	10774620
UCE_120	chr10	114288169	114288394		chr14	25417455	25417674		chr1	161708827	161709190		chr1	10847997	10848198
UCE_121	chr10	114394213	114394441		chr14	25447874	25448100		chr1	162290223	162290552		chr1	10888161	10888435
UCE_122	chr10	114875438	114875703		chr14	25984808	25985131		chr1	162904976	162905208		chr1	38267591	38267803
UCE_123	chr10	114895273	114895604		chr14	25985222	25985508		chr1	162935653	162935933		chr1	38333663	38333895
UCE_124	chr10	118711137	118711377		chr14	28302886	28303161		chr1	162939991	162940351		chr1	38372574	38372777
UCE_125	chr10	120064392	120064610		chr14	28418503	28418741		chr1	169129540	169129780		chr1	38400786	38400996
UCE_126	chr10	120065329	120065563		chr14	28435280	28435580		chr1	170374540	170374742		chr1	38574738	38574974
UCE_127	chr10	120066527	120066853		chr14	28931070	28931332		chr1	207342633	207342835		chr1	63142234	63142445
UCE_128	chr10	124842193	124842394		chr14	29115980	29116181		chr1	208479398	208479614		chr1	63142468	63142757
UCE_129	chr10	124842576	124842846		chr14	29782456	29782718		chr1	209552679	209552935		chr1	87594971	87595189
UCE_130	chr10	125098772	125098981		chr14	29812108	29812390		chr1	211399405	211399608		chr1	87801588	87801830
UCE_131	chr10	126895555	126895796		chr14	30452458	30452659		chr1	211482383	211482632		chr1	162206579	162206804
UCE_132	chr10	130257111	130257359		chr14	32164314	32164526		chr1	211826301	211826570		chr1	162290159	162290514
UCE_133	chr10	130721984	130722183		chr14	32732946	32733163		chr1	212023482	212023730		chr1	211665390	211665605
UCE_134	chr10	130997933	130998248		chr14	32914196	32914450		chr1	212033549	212033781		chr10	76809030	76809281
UCE_135	chr10	131291632	131291882		chr14	32932983	32933221		chr1	212069943	212070249		chr10	77165949	77166205
UCE_136	chr10	131336273	131336628		chr14	33138327	33138554		chr1	212132244	212132503		chr10	77397189	77397411
UCE_137	chr10	131533139	131533342		chr14	33192368	33192590		chr1	212236233	212236602		chr10	77660545	77660798
UCE_138	chr10	131533561	131533766		chr14	33272322	33272715		chr1	212249810	212250087		chr10	77712288	77712497
UCE_139	chr10	131579222	131579434		chr14	33331559	33331789		chr1	212426204	212426542		chr10	77953630	77953860
UCE_140	chr10	131581576	131581896		chr14	35089939	35090235		chr1	214203526	214203851		chr10	102362659	102362901
UCE_141	chr10	131584139	131584398		chr14	35112836	35113062		chr1	214361424	214361734		chr10	102363607	102364050
UCE_142	chr11	6192502	6192722		chr14	35651558	35651951		chr1	214790069	214790554		chr10	102365090	102365298
UCE_143	chr11	8261271	8261586		chr14	36785664	36785887		chr1	216405823	216406043		chr10	102404197	102404517
UCE_144	chr11	8274410	8274744		chr14	36796838	36797041		chr1	222643450	222643707		chr10	102405096	102405556
UCE_145	chr11	15581000	15581203		chr14	36818154	36818397		chr1	233397598	233397818		chr10	102409210	102409573
UCE_146	chr11	16163690	16163969		chr14	36846971	36847270		chr1	241626811	241627092		chr10	102437648	102438006
UCE_147	chr11	16268593	16269171		chr14	44635500	44635789		chr1	241645814	241646104		chr10	102969170	102969510
UCE_148	chr11	16272927	16273169		chr14	79397230	79397480		chr1	243083309	243083599		chr10	103042417	103042688
UCE_149	chr11	16334587	16334855		chr14	92966899	92967174		chr1	243084226	243084480		chr10	103072494	103072769
UCE_150	chr11	16418318	16418546		chr14	96274549	96274831		chr10	8053474	8053836		chr10	124842193	124842394
UCE_151	chr11	16431912	16432144		chr14	96501121	96501372		chr10	9282124	9282397		chr10	124842605	124842839
UCE_152	chr11	31642217	31642459		chr14	96832347	96832578		chr10	21850143	21850357		chr10	126895555	126895796
UCE_153	chr11	31690833	31691033		chr14	96949043	96949280		chr10	22659052	22659254		chr11	8261271	8261586
UCE_154	chr11	31741481	31741710		chr15	34575003	34575210		chr10	50276892	50277097		chr11	8274410	8274744
UCE_155	chr11	31742256	31742858		chr15	34607219	34607487		chr10	50378461	50378663		chr11	15581000	15581203
UCE_156	chr11	31742860	31743127		chr15	34752645	34752950		chr10	63266430	63266697		chr11	16431912	16432111
UCE_157	chr11	31782239	31782469		chr15	34972989	34973235		chr10	63321989	63322254		chr11	32154568	32154874
UCE_158	chr11	31946032	31946306		chr15	35309301	35309503		chr10	63330823	63331037		chr11	115737900	115738236
UCE_159	chr11	32154568	32154882		chr15	39819346	39819583		chr10	63331891	63332171		chr12	24183273	24183523
UCE_160	chr11	66150472	66150678		chr15	55213689	55213903		chr10	63340870	63341100		chr12	40035446	40035663
UCE_161	chr11	82872807	82873024		chr15	65452438	65452708		chr10	64597075	64597269		chr12	52357363	52357614
UCE_162	chr11	105341810	105342037		chr15	65665223	65665427		chr10	69767522	69767825		chr12	52377099	52377357
UCE_163	chr11	113605088	113605288		chr15	65803311	65803562		chr10	69808428	69808719		chr12	105500640	105500841
UCE_164	chr11	115737900	115738236		chr15	65827126	65827341		chr10	70030262	70030513		chr13	70691989	70692197
UCE_165	chr11	124149857	124150126		chr15	65827357	65827667		chr10	70186782	70186997		chr13	71566901	71567161
UCE_166	chr11	124774613	124774839		chr15	68179165	68179440		chr10	74868018	74868223		chr13	71592166	71592365
UCE_167	chr11	131373155	131373376		chr15	72701298	72701650		chr10	75848167	75848622		chr13	71669554	71669876
UCE_168	chr12	16606681	16606900		chr15	93895037	93895264		chr10	76019196	76019413		chr13	77874830	77875064
UCE_169	chr12	16652443	16652688		chr15	94676548	94676787		chr10	76402221	76402425		chr13	94416883	94417110
UCE_170	chr12	16652999	16653221		chr16	24486504	24486760		chr10	76725326	76725640		chr13	111764338	111764580
UCE_171	chr12	16654416	16654670		chr16	28755132	28755334		chr10	77028907	77029110		chr14	25447874	25448099
UCE_172	chr12	16761697	16761924		chr16	47652240	47652447		chr10	77043615	77043829		chr14	28302886	28303152
UCE_173	chr12	16830916	16831175		chr16	48293349	48293658		chr10	77059380	77059817		chr14	28418503	28418741
UCE_174	chr12	16832427	16832703		chr16	48448440	48448713		chr10	77123309	77123664		chr14	28931070	28931334
UCE_175	chr12	17203696	17203918		chr16	49406492	49406703		chr10	77138065	77138278		chr14	29782510	29782716
UCE_176	chr12	23608738	23608949		chr16	50228988	50229193		chr10	77353823	77354257		chr14	29812113	29812390
UCE_177	chr12	23747247	23747632		chr16	52211886	52212130		chr10	77367511	77367852		chr14	35651558	35651951
UCE_178	chr12	24059547	24059814		chr16	52881356	52881561		chr10	77368405	77368695		chr14	96274546	96274831
UCE_179	chr12	24125452	24125673		chr16	53780858	53781092		chr10	77381999	77382209		chr14	96501121	96501372
UCE_180	chr12	24183229	24183595		chr16	57190639	57190839		chr10	77397137	77397528		chr14	96832347	96832578
UCE_181	chr12	40035446	40035663		chr16	68238737	68238981		chr10	77501488	77501756		chr14	96949043	96949280
UCE_182	chr12	44586179	44586383		chr16	71650377	71650614		chr10	77543821	77544100		chr15	33706204	33706403
UCE_183	chr12	52144738	52144978		chr16	71910002	71910210		chr10	77660527	77660894		chr15	34607219	34607487
UCE_184	chr12	52357363	52357614		chr16	72866337	72866583		chr10	77711894	77712187		chr15	35309301	35309503
UCE_185	chr12	52377099	52377357		chr17	32132331	32132657		chr10	77712193	77712560		chr15	39819346	39819583
UCE_186	chr12	52669185	52669498		chr17	32403731	32403959		chr10	78060899	78061114		chr15	68179188	68179452
UCE_187	chr12	52696761	52696987		chr17	32410598	32410819		chr10	78374502	78374717		chr15	95037104	95037305
UCE_188	chr12	52708708	52709096		chr17	32664190	32664451		chr10	93798448	93798686		chr16	47652232	47652439
UCE_189	chr12	52713153	52713406		chr17	34820036	34820316		chr10	93798688	93798954		chr16	48448392	48448713
UCE_190	chr12	52733867	52734167		chr17	35502726	35502945		chr10	94440467	94440754		chr16	49406492	49406705
UCE_191	chr12	69010275	69010483		chr17	39624750	39624957		chr10	98712046	98712316		chr16	50228988	50229193
UCE_192	chr12	69034571	69034792		chr17	43987761	43988019		chr10	102362610	102362918		chr16	51052216	51052465
UCE_193	chr12	105500640	105500841		chr17	44022586	44022797		chr10	102363606	102364062		chr16	52881356	52881568
UCE_194	chr12	110073466	110073665		chr17	44025885	44026178		chr10	102365069	102365323		chr16	53780858	53781092
UCE_195	chr13	34987207	34987424		chr17	44037310	44037531		chr10	102409255	102409532		chr16	58132896	58133105
UCE_196	chr13	70691932	70692210		chr17	53406127	53406327		chr10	102437347	102437554		chr16	71910003	71910211
UCE_197	chr13	70936657	70936884		chr17	53437226	53437442		chr10	102473815	102474017		chr16	72866338	72866586
UCE_198	chr13	70961341	70961597		chr17	53437695	53437965		chr10	102537043	102537478		chr17	32086343	32086561
UCE_199	chr13	70995098	70995374		chr17	59927233	59927465		chr10	102608866	102609081		chr17	44018905	44019111
UCE_200	chr13	70996991	70997445		chr17	72242041	72242257		chr10	102616479	102616691		chr18	22169590	22169851
UCE_201	chr13	71019017	71019512		chr18	20947225	20947504		chr10	102631897	102632098		chr18	22491197	22491411
UCE_202	chr13	71154101	71154340		chr18	21008704	21008944		chr10	102969169	102969460		chr18	28607207	28607445
UCE_203	chr13	71270693	71270910		chr18	21010073	21010575		chr10	102972303	102972535		chr18	33432598	33432827
UCE_204	chr13	71324991	71325280		chr18	21119205	21119461		chr10	102992071	102992293		chr18	33818930	33819140
UCE_205	chr13	71566901	71567161		chr18	22169616	22169851		chr10	103042447	103042725		chr18	34317630	34317835
UCE_206	chr13	71592166	71592365		chr18	22790812	22791017		chr10	103201496	103201817		chr18	43024786	43025034
UCE_207	chr13	71667342	71667781		chr18	28607207	28607466		chr10	103213888	103214130		chr19	35258275	35258584
UCE_208	chr13	71669554	71670031		chr18	32734529	32734776		chr10	103235766	103236180		chr19	35439694	35439965
UCE_209	chr13	71671470	71671730		chr18	33355364	33355603		chr10	103257030	103257359		chr19	35459621	35459893
UCE_210	chr13	71837098	71837312		chr18	33432587	33432827		chr10	104394542	104394746		chr19	35533370	35533601
UCE_211	chr13	71875684	71875902		chr18	33818874	33819140		chr10	114225604	114225884		chr19	36279466	36279676
UCE_212	chr13	77765185	77765433		chr18	43024785	43025033		chr10	114240462	114240663		chr19	36498460	36498689
UCE_213	chr13	77874448	77874678		chr18	46954901	46955192		chr10	114312804	114313017		chr19	36519787	36519990
UCE_214	chr13	77874830	77875073		chr18	51240928	51241154		chr10	114394053	114394479		chr19	47129157	47129481
UCE_215	chr13	78429988	78430223		chr18	51405238	51405447		chr10	114727264	114727476		chr2	7692102	7692328
UCE_216	chr13	78557080	78557300		chr18	70486861	70487101		chr10	114875443	114875771		chr2	57826063	57826269
UCE_217	chr13	94112318	94112595		chr18	70491942	70492280		chr10	116991318	116991521		chr2	58961690	58961963
UCE_218	chr13	94416883	94417110		chr18	70492352	70492680		chr10	117398734	117398961		chr2	58986815	58987046
UCE_219	chr13	96806821	96807125		chr18	70697579	70697826		chr10	119292099	119292320		chr2	59052907	59053115
UCE_220	chr13	106007848	106008075		chr18	70721699	70721947		chr10	119620450	119620682		chr2	59600082	59600321
UCE_221	chr13	110861318	110861517		chr19	8433243	8433502		chr10	119779917	119780136		chr2	59801335	59801536
UCE_222	chr13	111764338	111764580		chr19	35186571	35187005		chr10	120066528	120066917		chr2	59992744	59992989
UCE_223	chr14	25447874	25448099		chr19	35258274	35258583		chr10	120107437	120107677		chr2	60151467	60151669
UCE_224	chr14	25984808	25985131		chr19	35439652	35439964		chr10	124842401	124842731		chr2	60151887	60152106
UCE_225	chr14	25985222	25985547		chr19	35459680	35459892		chr10	124893403	124893672		chr2	60295064	60295284
UCE_226	chr14	25986607	25986823		chr19	35695388	35695669		chr10	124914035	124914258		chr2	60634186	60634419
UCE_227	chr14	28302886	28303152		chr19	36279465	36279675		chr10	125098772	125099052		chr2	104103158	104103374
UCE_228	chr14	28308407	28308609		chr19	36332585	36332787		chr10	125207233	125207512		chr2	146850535	146850745
UCE_229	chr14	28418483	28418767		chr19	36498459	36498683		chr10	127050804	127051008		chr2	156435345	156435554
UCE_230	chr14	28435413	28435764		chr19	36519786	36519989		chr10	130225250	130225474		chr2	156699873	156700168
UCE_231	chr14	28894413	28894619		chr19	47129155	47129475		chr10	130396987	130397222		chr2	156902952	156903160
UCE_232	chr14	28929236	28929528		chr19	47373147	47373414		chr10	130721704	130721939		chr2	157259660	157259907
UCE_233	chr14	28931070	28931334		chr2	7692101	7692327		chr10	130721987	130722647		chr2	157368356	157368695
UCE_234	chr14	28997633	28998183		chr2	20341822	20342110		chr10	130751377	130751615		chr2	157608515	157608804
UCE_235	chr14	29695678	29695930		chr2	33666913	33667119		chr10	131291628	131291957		chr2	161803288	161803599
UCE_236	chr14	29782510	29782716		chr2	38829805	38830026		chr10	131336261	131336817		chr2	164158925	164159233
UCE_237	chr14	29812113	29812390		chr2	44574542	44574820		chr10	131480503	131480724		chr2	164370153	164370415
UCE_238	chr14	30668222	30668434		chr2	57826062	57826266		chr10	131541928	131542172		chr2	164552416	164552615
UCE_239	chr14	32140014	32140223		chr2	58829830	58830076		chr10	131581308	131581545		chr2	172664764	172665001
UCE_240	chr14	32273354	32273618		chr2	58961689	58961962		chr10	131596408	131596695		chr2	172666627	172667025
UCE_241	chr14	32591941	32592267		chr2	58986814	58987045		chr10	131640989	131641212		chr2	174915854	174916090
UCE_242	chr14	32595282	32595508		chr2	59852233	59852434		chr10	131646089	131646353		chr2	176648603	176648976
UCE_243	chr14	32821279	32821486		chr2	60151466	60151668		chr11	8184725	8184963		chr2	177211584	177211807
UCE_244	chr14	32914214	32914517		chr2	60151886	60152105		chr11	8261204	8261569		chr2	236736121	236736363
UCE_245	chr14	32932954	32933171		chr2	60295063	60295279		chr11	8274382	8274727		chr3	9446461	9446756
UCE_246	chr14	33069095	33069351		chr2	60541107	60541401		chr11	8307885	8308112		chr3	18144568	18144913
UCE_247	chr14	33100831	33101041		chr2	60634185	60634449		chr11	10775339	10775685		chr3	18651408	18651654
UCE_248	chr14	33106207	33106439		chr2	61606004	61606280		chr11	10775389	10775644		chr3	18819454	18819747
UCE_249	chr14	33138212	33138554		chr2	63047594	63047838		chr11	15278535	15278783		chr3	19009162	19009380
UCE_250	chr14	33192349	33192580		chr2	63074951	63075184		chr11	15278975	15279259		chr3	70649114	70649319
UCE_251	chr14	33200089	33200357		chr2	66152094	66152306		chr11	15454234	15454453		chr3	70954530	70954780
UCE_252	chr14	33272322	33272714		chr2	73028494	73028757		chr11	16100005	16100333		chr3	70954782	70955000
UCE_253	chr14	35089940	35090235		chr2	104015547	104015756		chr11	16126524	16126842		chr3	115916157	115916460
UCE_254	chr14	35112786	35113062		chr2	143631117	143631446		chr11	16163657	16163925		chr3	115917729	115917998
UCE_255	chr14	35651558	35651951		chr2	143828664	143828880		chr11	16170022	16170226		chr3	116058164	116058456
UCE_256	chr14	35963602	35963863		chr2	144068277	144068530		chr11	16268618	16269015		chr3	116094581	116094795
UCE_257	chr14	36224055	36224308		chr2	144153809	144154038		chr11	16273066	16273308		chr3	138466234	138466725
UCE_258	chr14	36785538	36785887		chr2	144266721	144266996		chr11	16277986	16278210		chr3	138531134	138531420
UCE_259	chr14	36796675	36796937		chr2	144429326	144429573		chr11	16278486	16278791		chr3	138551007	138551271
UCE_260	chr14	36846966	36847270		chr2	144431442	144431821		chr11	16320625	16320884		chr3	138608338	138608608
UCE_261	chr14	44635500	44635789		chr2	144542437	144542970		chr11	16326366	16326547		chr3	148513398	148513669
UCE_262	chr14	44648773	44648989		chr2	144862320	144862555		chr11	16334564	16335040		chr3	148532328	148532626
UCE_263	chr14	72636694	72636908		chr2	144877701	144877937		chr11	16381107	16381673		chr3	159259268	159259491
UCE_264	chr14	75571184	75571413		chr2	144902235	144902541		chr11	16418377	16418723		chr3	170676646	170676992
UCE_265	chr14	79397230	79397528		chr2	144904824	144905080		chr11	16431842	16432170		chr3	181919551	181919935
UCE_266	chr14	96274539	96274843		chr2	144913591	144913934		chr11	16578228	16578504		chr4	12618968	12619190
UCE_267	chr14	96501121	96501391		chr2	144917314	144917667		chr11	16585777	16585988		chr4	105565762	105566009
UCE_268	chr14	96559983	96560182		chr2	145774458	145774698		chr11	20254430	20254660		chr4	112135925	112136138
UCE_269	chr14	96832347	96832593		chr2	146850535	146850745		chr11	30960977	30961184		chr5	3565621	3565882
UCE_270	chr14	96949043	96949286		chr2	147006670	147006872		chr11	31456140	31456341		chr5	50371395	50371595
UCE_271	chr14	102871735	102871934		chr2	156435306	156435526		chr11	31629050	31629269		chr5	72245771	72245973
UCE_272	chr15	33381875	33382075		chr2	156699873	156700168		chr11	31742642	31742905		chr5	76971175	76971387
UCE_273	chr15	33706204	33706403		chr2	156902952	156903162		chr11	31782160	31782412		chr5	77176009	77176232
UCE_274	chr15	34607219	34607515		chr2	157259660	157259907		chr11	32620168	32620478		chr5	77183688	77184159
UCE_275	chr15	34723969	34724171		chr2	157368356	157368684		chr11	45911770	45912012		chr5	77304600	77304921
UCE_276	chr15	34752685	34752990		chr2	157608515	157608760		chr11	47448204	47448420		chr5	81183117	81183334
UCE_277	chr15	34754073	34754304		chr2	161764767	161764970		chr11	64290073	64290276		chr5	87204379	87204754
UCE_278	chr15	34834594	34835150		chr2	161803290	161803528		chr11	66148390	66148596		chr5	87276161	87276363
UCE_279	chr15	34836162	34836418		chr2	161946919	161947225		chr11	71697321	71697570		chr5	87728689	87728912
UCE_280	chr15	34972957	34973170		chr2	161981273	161981478		chr11	75848603	75848806		chr5	87997561	87997870
UCE_281	chr15	35005304	35005509		chr2	164159251	164159507		chr11	75924561	75924769		chr5	88215380	88215580
UCE_282	chr15	35028579	35029113		chr2	164365595	164365823		chr11	82556211	82556425		chr5	90964549	90964768
UCE_283	chr15	35159460	35159704		chr2	171216606	171216823		chr11	82872806	82873006		chr5	93601603	93601810
UCE_284	chr15	35301141	35301360		chr2	172528908	172529180		chr11	95151810	95152063		chr5	93676475	93676692
UCE_285	chr15	35309301	35309590		chr2	172530877	172531288		chr11	110674176	110674382		chr5	167265273	167265518
UCE_286	chr15	35419393	35419709		chr2	172664764	172665001		chr11	113518229	113518530		chr6	10502663	10502874
UCE_287	chr15	35441204	35441410		chr2	172666627	172667024		chr11	113605195	113605396		chr6	51184753	51184960
UCE_288	chr15	35959417	35959626		chr2	173823026	173823232		chr11	114555630	114555838		chr6	51256956	51257202
UCE_289	chr15	39819343	39819583		chr2	174482729	174482980		chr11	115505433	115505658		chr6	86378405	86378723
UCE_290	chr15	55212817	55213114		chr2	174654705	174654995		chr11	117814880	117815082		chr6	98223261	98223481
UCE_291	chr15	65452439	65452709		chr2	174677918	174678140		chr11	124149888	124150145		chr6	98469520	98469743
UCE_292	chr15	65665156	65665428		chr2	174698033	174698255		chr11	124626315	124626616		chr6	98826610	98826916
UCE_293	chr15	65692147	65692354		chr2	174733669	174733874		chr11	124633397	124633628		chr6	98920576	98920831
UCE_294	chr15	65827358	65827675		chr2	174915854	174916090		chr11	124659574	124659781		chr6	99102254	99102507
UCE_295	chr15	68179188	68179452		chr2	176136904	176137109		chr12	16062493	16062700		chr6	100158705	100158944
UCE_296	chr15	71676463	71676683		chr2	176144199	176144400		chr12	16077306	16077553		chr7	1232430	1232631
UCE_297	chr15	72701295	72701569		chr2	176646386	176646787		chr12	16502122	16502320		chr7	20796314	20796565
UCE_298	chr15	93841793	93842041		chr2	176648605	176648976		chr12	16652960	16653221		chr7	20970290	20970789
UCE_299	chr15	95037104	95037305		chr2	176689757	176689975		chr12	16761365	16761970		chr7	26663603	26663859
UCE_300	chr16	24486504	24486752		chr2	177211534	177211807		chr12	16830931	16831180		chr7	31368923	31369165
UCE_301	chr16	47652232	47652439		chr2	177391052	177391256		chr12	16832749	16833315		chr7	54604150	54604370
UCE_302	chr16	48293349	48293659		chr2	197991796	197992011		chr12	17203699	17203929		chr7	69440911	69441196
UCE_303	chr16	48448392	48448713		chr2	219646631	219646850		chr12	17549712	17549977		chr7	69618716	69618928
UCE_304	chr16	49406492	49406705		chr2	236432247	236432449		chr12	17716761	17716988		chr7	96471852	96472110
UCE_305	chr16	49735678	49735916		chr20	20421340	20421540		chr12	17739832	17740071		chr7	96479237	96479585
UCE_306	chr16	49742800	49743015		chr20	21075159	21075363		chr12	22811403	22811615		chr7	114903933	114904197
UCE_307	chr16	50228988	50229193		chr20	33790725	33790942		chr12	23038326	23038619		chr7	114921881	114922176
UCE_308	chr16	51051808	51052125		chr20	33791762	33792037		chr12	23213790	23214022		chr7	115106697	115106934
UCE_309	chr16	51052216	51052466		chr20	38296631	38296936		chr12	23214024	23214229		chr7	121731842	121732088
UCE_310	chr16	51170714	51170914		chr20	41521170	41521627		chr12	23415953	23416176		chr7	156505146	156505417
UCE_311	chr16	52192104	52192318		chr22	17775908	17776113		chr12	23747168	23747379		chr8	25831838	25832072
UCE_312	chr16	52211810	52212130		chr3	9446466	9446756		chr12	23747381	23747659		chr8	37369627	37369893
UCE_313	chr16	52881356	52881568		chr3	9450862	9451177		chr12	23815466	23815683		chr8	65655093	65655298
UCE_314	chr16	53134464	53134706		chr3	17567733	17568134		chr12	23940014	23940367		chr8	65659684	65659885
UCE_315	chr16	53780858	53781092		chr3	17583871	17584200		chr12	24059334	24059865		chr8	66311851	66312115
UCE_316	chr16	58132896	58133105		chr3	18049939	18050145		chr12	24125444	24125720		chr8	66313759	66314002
UCE_317	chr16	68237865	68238075		chr3	18144576	18144913		chr12	24125776	24125981		chr8	106031525	106031845
UCE_318	chr16	68238656	68238981		chr3	18651408	18651654		chr12	24272403	24272695		chr8	106403008	106403346
UCE_319	chr16	71378546	71378797		chr3	18819513	18819749		chr12	24372536	24372750		chr9	959154	959514
UCE_320	chr16	71910003	71910211		chr3	19009162	19009380		chr12	24422740	24422999		chr9	964189	964410
UCE_321	chr16	72866338	72866589		chr3	50112797	50113099		chr12	38026516	38026744		chr9	8085728	8085987
UCE_322	chr16	77201511	77201721		chr3	62326141	62326346		chr12	40046262	40046525		chr9	13929910	13930123
UCE_323	chr17	22658849	22659082		chr3	70649114	70649319		chr12	44586010	44586382		chr9	23486725	23487003
UCE_324	chr17	32086343	32086561		chr3	70954530	70954780		chr12	44586406	44586626		chr9	78817699	78818006
UCE_325	chr17	32268919	32269168		chr3	70954782	70955000		chr12	46769194	46769446		chr9	80662244	80662474
UCE_326	chr17	32403725	32403960		chr3	115916218	115916485		chr12	47666997	47667222		chr9	81061394	81061704
UCE_327	chr17	32410599	32410866		chr3	115917728	115917997		chr12	52144737	52145044		chr9	82917542	82917796
UCE_328	chr17	34820045	34820421		chr3	116058170	116058455		chr12	52154968	52155189		chr9	108418113	108418355
UCE_329	chr17	35502700	35502967		chr3	116094580	116094794		chr12	52377148	52377401		chr9	124646649	124646899
UCE_330	chr17	43576789	43576995		chr3	138466233	138466723		chr12	52669242	52669498		chrX	24927484	24927972
UCE_331	chr17	44018905	44019111		chr3	138531133	138531418		chr12	52696734	52696953		chrX	24927974	24928195
UCE_332	chr17	44025886	44026179		chr3	138551006	138551270		chr12	52708438	52708660		chrX	25311137	25311477
UCE_333	chr17	44037311	44037532		chr3	138608337	138608607		chr12	52713698	52713910		chrX	81676255	81676492
UCE_334	chr17	46183534	46183772		chr3	138895444	138895674		chr12	52733784	52734157		chrX	138998154	138998448
UCE_335	chr17	53437227	53437447		chr3	148513397	148513664		chr12	52734492	52735160		chr1	10520284	10520493
UCE_336	chr17	53437714	53438002		chr3	153647077	153647288		chr12	52964528	52964757		chr1	10673752	10673981
UCE_337	chr17	56813005	56813294		chr3	159072096	159072304		chr12	55972592	55972842		chr1	35422814	35423014
UCE_338	chr17	59927188	59927465		chr3	159259731	159259968		chr12	69034556	69034841		chr1	44488248	44488485
UCE_339	chr17	63389869	63390100		chr3	159472734	159472940		chr12	80287505	80287715		chr1	44762899	44763154
UCE_340	chr18	20947153	20947497		chr3	159508853	159509062		chr12	91061011	91061243		chr1	44774959	44775227
UCE_341	chr18	20978112	20978410		chr3	159509161	159509448		chr12	102008934	102009146		chr1	48885573	48885807
UCE_342	chr18	21002186	21002411		chr3	159509462	159509665		chr12	105500623	105500961		chr1	50778819	50779126
UCE_343	chr18	21009945	21010212		chr3	159728598	159728809		chr12	109296329	109296539		chr1	50808365	50808597
UCE_344	chr18	21010353	21010629		chr3	170317008	170317244		chr12	109644590	109644892		chr1	50871733	50872068
UCE_345	chr18	21021777	21021991		chr3	170676645	170676960		chr12	110438233	110438626		chr1	50938622	50938856
UCE_346	chr18	21119137	21119542		chr3	181919681	181919935		chr12	114881616	114881816		chr1	97774870	97775074
UCE_347	chr18	21119834	21120067		chr3	187131988	187132360		chr12	117111856	117112417		chr1	213955655	213955920
UCE_348	chr18	21122578	21122838		chr4	17495288	17495505		chr12	119283981	119284181		chr1	241962658	241962914
UCE_349	chr18	22169590	22169853		chr4	17710703	17710920		chr13	34987147	34987387		chr10	102537108	102537315
UCE_350	chr18	22491197	22491411		chr4	23885973	23886182		chr13	35034722	35034946		chr10	102553670	102553884
UCE_351	chr18	22790805	22791010		chr4	24138260	24138563		chr13	35260113	35260324		chr10	102557781	102558064
UCE_352	chr18	28607207	28607445		chr4	24147855	24148057		chr13	70227852	70228064		chr10	103201425	103201729
UCE_353	chr18	28963092	28963331		chr4	41444826	41445084		chr13	70256694	70257125		chr10	103202029	103202252
UCE_354	chr18	32734539	32734776		chr4	76798148	76798365		chr13	70691943	70692209		chr10	103233973	103234204
UCE_355	chr18	33317648	33317860		chr4	83565689	83565893		chr13	70936572	70936916		chr10	103235802	103236078
UCE_356	chr18	33432598	33432828		chr4	105631317	105631521		chr13	70953273	70953482		chr10	103257021	103257288
UCE_357	chr18	33818930	33819140		chr4	151455828	151456139		chr13	70961287	70961557		chr10	114394213	114394441
UCE_358	chr18	34317630	34317835		chr4	151638445	151638685		chr13	70995115	70995398		chr10	120064392	120064610
UCE_359	chr18	43024621	43025034		chr4	151713394	151713845		chr13	70996991	70997410		chr10	120066527	120066853
UCE_360	chr18	51155007	51155262		chr5	3565662	3565881		chr13	71019093	71019415		chr10	131336328	131336545
UCE_361	chr18	51240929	51241155		chr5	3565883	3566116		chr13	71096810	71097054		chr10	131581576	131581896
UCE_362	chr18	51405239	51405448		chr5	32415867	32416108		chr13	71098773	71099035		chr11	16163703	16163902
UCE_363	chr18	51719157	51719451		chr5	52810457	52810663		chr13	71131568	71131892		chr11	16272927	16273149
UCE_364	chr18	70477968	70478374		chr5	72231441	72231680		chr13	71153969	71154218		chr11	31642220	31642454
UCE_365	chr18	70486646	70487126		chr5	76965672	76965920		chr13	71154220	71154602		chr11	31742256	31742570
UCE_366	chr18	70492019	70492300		chr5	76970086	76970325		chr13	71199201	71199526		chr11	31742860	31743127
UCE_367	chr18	70492321	70492696		chr5	77176008	77176229		chr13	71232014	71232264		chr11	131373155	131373376
UCE_368	chr18	70500906	70501107		chr5	77183670	77184145		chr13	71244443	71244871		chr12	16606681	16606894
UCE_369	chr18	70637679	70637906		chr5	77304715	77304920		chr13	71269716	71270002		chr13	70961358	70961597
UCE_370	chr18	70697580	70697827		chr5	77394284	77394561		chr13	71274120	71274345		chr13	71019303	71019505
UCE_371	chr18	70721700	70721966		chr5	87064962	87065220		chr13	71287155	71287422		chr13	71154101	71154340
UCE_372	chr18	70866139	70866415		chr5	87204378	87204702		chr13	71325079	71325302		chr14	32914214	32914517
UCE_373	chr18	71040673	71040939		chr5	92946716	92946970		chr13	71325890	71326152		chr14	33138327	33138554
UCE_374	chr18	71054642	71054863		chr5	93253425	93253734		chr13	71339310	71339510		chr14	33192368	33192580
UCE_375	chr18	71109235	71109472		chr5	93254536	93254747		chr13	71345602	71345821		chr14	33272322	33272714
UCE_376	chr18	71204033	71204281		chr5	93254749	93254993		chr13	71432770	71433009		chr14	35089940	35090235
UCE_377	chr18	73895515	73895753		chr5	93601602	93601809		chr13	71592695	71593021		chr14	35112786	35113062
UCE_378	chr18	74108401	74108611		chr5	93676474	93676691		chr13	71667341	71667772		chr14	36785664	36785887
UCE_379	chr18	74172170	74172394		chr5	138671553	138671924		chr13	71669560	71669821		chr15	34752685	34752950
UCE_380	chr18	74562724	74562995		chr5	158274415	158274659		chr13	71671347	71671571		chr15	34972962	34973170
UCE_381	chr18	75103400	75103620		chr5	170350530	170350776		chr13	71837273	71837521		chr15	55212817	55213114
UCE_382	chr19	8433269	8433507		chr5	170531790	170532039		chr13	71965961	71966228		chr15	65452439	65452709
UCE_383	chr19	35186543	35187018		chr5	170560816	170561034		chr13	71985717	71986160		chr16	48293349	48293659
UCE_384	chr19	35258266	35258584		chr5	170561093	170561317		chr13	72122522	72122743		chr16	52211886	52212130
UCE_385	chr19	35439694	35440077		chr5	170562085	170562439		chr13	72123246	72123524		chr17	32403732	32403960
UCE_386	chr19	35459621	35459893		chr5	173317898	173318206		chr13	73158526	73158742		chr17	32410599	32410866
UCE_387	chr19	35533342	35533692		chr5	173319211	173319473		chr13	76737239	76737487		chr18	20947153	20947497
UCE_388	chr19	35553747	35553975		chr5	177976924	177977287		chr13	77765163	77765373		chr18	21002186	21002411
UCE_389	chr19	35632825	35633033		chr5	178976442	178976699		chr13	78019314	78019692		chr18	21010353	21010575
UCE_390	chr19	35695381	35695670		chr5	178978851	178979124		chr13	78054184	78054450		chr18	21021777	21021991
UCE_391	chr19	36279466	36279676		chr6	10502663	10502874		chr13	78060700	78060969		chr18	21119205	21119529
UCE_392	chr19	36444724	36444945		chr6	16407363	16407583		chr13	78246286	78246494		chr18	32734539	32734776
UCE_393	chr19	36462709	36462960		chr6	24826771	24826972		chr13	78556983	78557252		chr18	33317648	33317860
UCE_394	chr19	36498432	36498689		chr6	36675701	36676067		chr13	94112375	94112576		chr18	51240929	51241155
UCE_395	chr19	36519787	36519990		chr6	50169256	50169477		chr13	94112739	94112985		chr18	70486646	70486860
UCE_396	chr19	36817002	36817234		chr6	50624703	50624913		chr13	94156871	94157147		chr18	70486862	70487102
UCE_397	chr19	36900884	36901110		chr6	51256956	51257199		chr13	94416842	94417516		chr18	70492019	70492281
UCE_398	chr19	47129157	47129481		chr6	64414406	64414651		chr13	96806789	96807156		chr18	70492353	70492681
UCE_399	chr2	7692102	7692329		chr6	86378411	86378624		chr13	96816444	96816883		chr18	70697580	70697827
UCE_400	chr2	20341814	20342111		chr6	94025779	94025984		chr13	96842741	96843017		chr18	70721700	70721948
UCE_401	chr2	33666913	33667119		chr6	97769897	97770347		chr13	96843857	96844063		chr19	35186619	35187006
UCE_402	chr2	38829805	38830026		chr6	98223276	98223480		chr13	99174270	99174539		chr19	35695381	35695670
UCE_403	chr2	43986424	43986635		chr6	98439974	98440194		chr13	101851799	101852041		chr2	63047595	63047839
UCE_404	chr2	44574537	44574739		chr6	98826609	98826915		chr13	104690710	104690969		chr2	66152095	66152306
UCE_405	chr2	44699027	44699274		chr6	98920575	98920867		chr13	111764377	111764604		chr2	73028511	73028757
UCE_406	chr2	44787814	44788026		chr6	99102257	99102506		chr14	20749361	20749597		chr2	143631192	143631446
UCE_407	chr2	44824420	44824649		chr6	99398561	99398781		chr14	25417419	25417653		chr2	144153809	144154045
UCE_408	chr2	50135539	50135757		chr6	99532291	99532507		chr14	25713112	25713358		chr2	144429326	144429573
UCE_409	chr2	50701729	50701945		chr6	100158739	100158944		chr14	25983917	25984252		chr2	144431442	144431848
UCE_410	chr2	57826036	57826271		chr6	163911684	163911899		chr14	25984796	25985212		chr2	144542433	144542970
UCE_411	chr2	57978812	57979083		chr7	1236824	1237043		chr14	25985265	25985673		chr2	144877603	144877937
UCE_412	chr2	58204639	58204850		chr7	20796235	20796564		chr14	25985787	25986264		chr2	144902235	144902530
UCE_413	chr2	58275275	58275542		chr7	20799801	20800032		chr14	25986675	25986920		chr2	144904824	144905080
UCE_414	chr2	58711619	58712001		chr7	20970480	20970787		chr14	25987144	25987379		chr2	144913573	144913941
UCE_415	chr2	58714000	58714338		chr7	21778039	21778246		chr14	26410418	26410662		chr2	144917322	144917667
UCE_416	chr2	58802773	58803030		chr7	23528209	23528412		chr14	28296433	28296714		chr2	162753268	162753474
UCE_417	chr2	58850472	58850678		chr7	23528413	23528662		chr14	28302801	28303152		chr2	172528920	172529180
UCE_418	chr2	58961690	58961963		chr7	26662042	26662245		chr14	28303155	28303363		chr2	173823026	173823232
UCE_419	chr2	58986815	58987046		chr7	26663603	26663859		chr14	28415534	28415765		chr2	174677918	174678150
UCE_420	chr2	58998459	58998732		chr7	26695972	26696260		chr14	28418487	28418754		chr2	174695180	174695395
UCE_421	chr2	59052907	59053115		chr7	27108445	27108671		chr14	28435228	28435527		chr2	174698033	174698255
UCE_422	chr2	59057202	59057420		chr7	27108736	27108952		chr14	28435529	28435762		chr2	174733669	174733874
UCE_423	chr2	59158806	59159056		chr7	27149657	27149857		chr14	28755331	28755747		chr3	17567733	17568134
UCE_424	chr2	59600082	59600321		chr7	27254962	27255174		chr14	28755866	28756122		chr3	159472734	159472940
UCE_425	chr2	59801335	59801536		chr7	31368945	31369165		chr14	28763255	28763505		chr3	159508853	159509062
UCE_426	chr2	59992744	59992989		chr7	42159055	42159370		chr14	28883292	28883527		chr3	159509172	159509448
UCE_427	chr2	60151395	60151670		chr7	50328702	50329011		chr14	28894347	28894619		chr3	159728598	159728808
UCE_428	chr2	60151885	60152106		chr7	50417212	50417443		chr14	28928938	28929157		chr4	4574341	4574678
UCE_429	chr2	60206588	60206802		chr7	54604124	54604370		chr14	28929159	28929502		chr4	151455833	151456140
UCE_430	chr2	60295064	60295284		chr7	69440910	69441195		chr14	28930834	28931332		chr4	151713402	151713641
UCE_431	chr2	60370809	60371009		chr7	76336751	76336989		chr14	28997655	28997994		chr4	151713643	151713846
UCE_432	chr2	60541027	60541402		chr7	96471857	96472110		chr14	29812130	29812466		chr5	77394285	77394562
UCE_433	chr2	60615620	60615942		chr7	96479237	96479585		chr14	30452423	30452679		chr5	93253426	93253735
UCE_434	chr2	60634186	60634419		chr7	113764154	113764356		chr14	30652817	30653343		chr5	158274416	158274665
UCE_435	chr2	60648747	60648948		chr7	113844407	113844612		chr14	30667988	30668220		chr5	170350234	170350490
UCE_436	chr2	61605849	61606282		chr7	113845394	113845688		chr14	30668222	30668434		chr5	170350603	170350851
UCE_437	chr2	63047595	63047839		chr7	113850255	113850549		chr14	32164314	32164547		chr5	170560817	170561035
UCE_438	chr2	63047841	63048064		chr7	113860091	113860291		chr14	32187971	32188256		chr5	170561094	170561318
UCE_439	chr2	63073386	63073588		chr7	114082552	114082782		chr14	32266329	32266574		chr5	170562084	170562361
UCE_440	chr2	63077312	63077595		chr7	114114664	114114902		chr14	32273347	32273648		chr5	170635684	170635922
UCE_441	chr2	63084003	63084334		chr7	114727375	114727598		chr14	32364753	32364958		chr6	41631418	41631617
UCE_442	chr2	63087642	63087883		chr7	114901151	114901596		chr14	32486767	32486985		chr6	97770077	97770359
UCE_443	chr2	63515295	63515515		chr7	114921956	114922176		chr14	32519608	32519824		chr6	101080704	101080933
UCE_444	chr2	65946733	65947007		chr7	115082927	115083165		chr14	32591853	32592310		chr7	21778018	21778247
UCE_445	chr2	66152095	66152306		chr7	115106540	115106934		chr14	32594809	32595019		chr7	26695972	26696287
UCE_446	chr2	72415505	72415743		chr7	115134967	115135210		chr14	32595263	32595512		chr7	42159110	42159371
UCE_447	chr2	73028511	73028757		chr7	115369369	115369576		chr14	32780484	32780732		chr7	50328700	50329011
UCE_448	chr2	102926713	102926951		chr7	129038763	129038995		chr14	32821199	32821450		chr7	113844407	113844612
UCE_449	chr2	103428068	103428426		chr7	150459247	150459467		chr14	32914215	32914450		chr7	113845421	113845688
UCE_450	chr2	103944081	103944324		chr7	150576428	150576645		chr14	32932491	32933300		chr7	113850255	113850549
UCE_451	chr2	104103158	104103374		chr7	156505159	156505364		chr14	33069054	33069258		chr7	113860091	113860291
UCE_452	chr2	104685500	104685759		chr8	22686518	22686752		chr14	33100862	33101137		chr7	113996554	113996758
UCE_453	chr2	143631140	143631474		chr8	25831779	25832063		chr14	33170444	33170667		chr7	114082552	114082782
UCE_454	chr2	143635032	143635328		chr8	25877084	25877356		chr14	33181165	33181377		chr7	115369353	115369576
UCE_455	chr2	143821266	143821488		chr8	37369627	37369941		chr14	33192341	33192629		chr8	53300455	53300922
UCE_456	chr2	143828736	143829087		chr8	53249471	53249695		chr14	33215868	33216160		chr8	53329670	53330027
UCE_457	chr2	143875898	143876103		chr8	53300459	53300921		chr14	33216162	33216371		chr8	60104927	60105226
UCE_458	chr2	144096097	144096455		chr8	53329669	53329873		chr14	33272328	33272709		chr8	77853517	77853732
UCE_459	chr2	144153768	144154045		chr8	60104993	60105226		chr14	35088991	35089232		chr9	15864309	15864521
UCE_460	chr2	144157474	144158006		chr8	65341917	65342173		chr14	35089923	35090459		chr9	16700753	16700983
UCE_461	chr2	144159659	144159920		chr8	65946923	65947130		chr14	35112858	35113247		chr9	17322212	17322433
UCE_462	chr2	144409059	144409280		chr8	66311851	66312115		chr14	35651513	35651946		chr9	37205204	37205467
UCE_463	chr2	144426078	144426367		chr8	77853517	77853732		chr14	35855160	35855392		chr9	37314424	37314624
UCE_464	chr2	144428949	144429221		chr8	106031567	106031868		chr14	35977998	35978292		chr9	125577758	125577974
UCE_465	chr2	144429237	144429597		chr8	106403034	106403346		chr14	36223984	36224343		chr9	127472409	127472621
UCE_466	chr2	144431414	144431877		chr8	106722495	106722708		chr14	36566607	36566892		chr9	127557419	127557739
UCE_467	chr2	144478815	144479064		chr8	136936034	136936243		chr14	36628918	36629137		chr9	127561692	127562018
UCE_468	chr2	144542363	144542970		chr9	8085728	8085987		chr14	36678084	36678300		chr9	127645633	127646064
UCE_469	chr2	144862043	144862297		chr9	13707161	13707361		chr14	36783913	36784160		chr9	127647531	127647806
UCE_470	chr2	144862299	144862555		chr9	13929910	13930118		chr14	36796436	36796677		chr9	127685986	127686222
UCE_471	chr2	144877603	144877937		chr9	15864315	15864521		chr14	38936925	38937245		chr9	127712380	127712715
UCE_472	chr2	144902223	144902530		chr9	16587282	16587496		chr14	44635310	44635613		chr9	134485346	134485583
UCE_473	chr2	144904824	144905080		chr9	17226010	17226228		chr14	56126894	56127426		chrX	24733432	24733706
UCE_474	chr2	144913420	144913941		chr9	17313584	17313873		chr14	56349411	56349620		chrX	24774718	24775114
UCE_475	chr2	144917322	144917667		chr9	17322212	17322433		chr14	56490517	56490784		chrX	24804747	24805527
UCE_476	chr2	144926537	144926816		chr9	23486709	23487000		chr14	56499126	56499410		chrX	24825803	24826077
UCE_477	chr2	144929061	144929276		chr9	23681768	23681999		chr14	56501319	56501534		chrX	24826079	24826848
UCE_478	chr2	144974100	144974518		chr9	23682234	23682438		chr14	56546132	56546336		chrX	24827402	24827711
UCE_479	chr2	145348332	145348620		chr9	37134895	37135112		chr14	56828603	56828878		chrX	24856379	24856727
UCE_480	chr2	145719475	145719949		chr9	37205204	37205445		chr14	62990151	62990424		chrX	24918275	24919005
UCE_481	chr2	146129059	146129348		chr9	37241472	37241754		chr14	69305939	69306147		chrX	24919007	24919206
UCE_482	chr2	146414587	146414813		chr9	37314424	37314624		chr14	72418962	72419165
UCE_483	chr2	146850535	146850745		chr9	37327557	37327757		chr14	72636604	72636906
UCE_484	chr2	146977235	146977453		chr9	80662243	80662447		chr14	73725062	73725264
UCE_485	chr2	147050475	147050721		chr9	81061393	81061630		chr14	75786407	75786615
UCE_486	chr2	148942865	148943085		chr9	81384651	81384865		chr14	79397275	79397524
UCE_487	chr2	149260879	149261088		chr9	81435994	81436217		chr14	92966855	92967112
UCE_488	chr2	156293058	156293259		chr9	82917542	82917796		chr14	93009494	93009704
UCE_489	chr2	156367555	156367831		chr9	85780106	85780310		chr14	93156959	93157190
UCE_490	chr2	156435345	156435554		chr9	85780312	85780525		chr14	94310777	94311046
UCE_491	chr2	156470715	156470921		chr9	108418080	108418355		chr14	96068592	96068818
UCE_492	chr2	156699794	156700171		chr9	127343889	127344166		chr14	96274535	96274845
UCE_493	chr2	156902917	156903160		chr9	127472211	127472527		chr14	96522408	96522611
UCE_494	chr2	157155146	157155421		chr9	127557396	127557738		chr14	96832344	96832668
UCE_495	chr2	157259635	157259907		chr9	127561691	127562017		chr14	96847159	96847367
UCE_496	chr2	157368349	157368695		chr9	127565612	127565844		chr14	98725019	98725279
UCE_497	chr2	157608515	157608804		chr9	127645633	127646063		chr14	99813971	99814214
UCE_498	chr2	157714079	157714312		chr9	127647530	127647805		chr14	99936974	99937224
UCE_499	chr2	161803288	161803599		chr9	127685985	127686225		chr15	33333390	33333629
UCE_500	chr2	161946712	161947231		chr9	127706609	127706836		chr15	33333648	33333990
UCE_501	chr2	161981273	161981478		chr9	127712272	127712713		chr15	33381838	33382158
UCE_502	chr2	162753268	162753474		chr9	127717826	127718045		chr15	33645313	33645513
UCE_503	chr2	164058623	164058853		chr9	134485345	134485582		chr15	33832450	33832650
UCE_504	chr2	164158925	164159402		chrX	21444475	21444734		chr15	33857126	33857361
UCE_505	chr2	164283228	164283446		chrX	24733390	24733739		chr15	34050607	34050885
UCE_506	chr2	164299695	164299920		chrX	24774717	24775113		chr15	34574970	34575262
UCE_507	chr2	164365448	164365663		chrX	24804739	24805370		chr15	34607210	34607488
UCE_508	chr2	164370097	164370415		chrX	24825766	24826852		chr15	34676463	34676736
UCE_509	chr2	164552218	164552615		chrX	24827385	24827710		chr15	34723722	34724077
UCE_510	chr2	164630913	164631142		chrX	24856319	24856726		chr15	34737834	34738132
UCE_511	chr2	164991690	164991923		chrX	24918274	24919202		chr15	34752685	34752999
UCE_512	chr2	172528920	172529199		chrX	24927473	24927744		chr15	34834760	34835098
UCE_513	chr2	172530877	172531323		chrX	24927746	24927952		chr15	34966633	34966843
UCE_514	chr2	172645338	172645553		chrX	24927973	24928194		chr15	34972989	34973263
UCE_515	chr2	172664764	172665001		chrX	24929440	24929657		chr15	34973536	34973788
UCE_516	chr2	172666627	172667084		chrX	25311159	25311521		chr15	35300480	35300775
UCE_517	chr2	173771189	173771439		chrX	41093315	41093594		chr15	35301149	35301410
UCE_518	chr2	173823026	173823349		chrX	41093659	41093886		chr15	35419913	35420131
UCE_519	chr2	174032545	174032810		chrX	70289944	70290165		chr15	35441014	35441237
UCE_520	chr2	174482727	174482980		chrX	70682733	70683006		chr15	35947269	35947713
UCE_521	chr2	174653955	174654161		chrX	102928147	102928374		chr15	35959674	35959882
UCE_522	chr2	174654655	174654992		chrX	122427143	122427389		chr15	39819343	39819583
UCE_523	chr2	174677918	174678150		chrX	122441471	122441681		chr15	42604971	42605386
UCE_524	chr2	174681654	174681885		chrX	123063156	123063359		chr15	51138804	51139006
UCE_525	chr2	174695180	174695410		chrX	132961114	132961355		chr15	55214406	55214665
UCE_526	chr2	174697960	174698255		chrX	138998154	138998445		chr15	55331799	55332012
UCE_527	chr2	174733669	174733979		chrX	139160380	139160581		chr15	55367474	55367746
UCE_528	chr2	174750161	174750464						chr15	56978839	56979047
UCE_529	chr2	174904778	174904984						chr15	57984855	57985175
UCE_530	chr2	174911935	174912137						chr15	58011963	58012178
UCE_531	chr2	174915854	174916090						chr15	58025294	58025558
UCE_532	chr2	176259738	176259941						chr15	58077676	58077911
UCE_533	chr2	176646603	176646849						chr15	58089889	58090146
UCE_534	chr2	176648603	176648991						chr15	58262759	58263082
UCE_535	chr2	177211584	177211831						chr15	58423799	58424015
UCE_536	chr2	198935546	198935932						chr15	58570019	58570239
UCE_537	chr2	236736121	236736363						chr15	62578614	62578850
UCE_538	chr20	4814440	4814647						chr15	64986414	64986638
UCE_539	chr20	10221745	10221956						chr15	64999463	64999721
UCE_540	chr20	20427432	20427640						chr15	65452720	65452986
UCE_541	chr20	33790725	33790942						chr15	65482012	65482253
UCE_542	chr20	33791793	33792037						chr15	65496201	65496405
UCE_543	chr20	41521170	41521491						chr15	65674420	65674736
UCE_544	chr20	51221267	51221502						chr15	65679784	65680004
UCE_545	chr20	51396069	51396277						chr15	65692345	65692551
UCE_546	chr21	15297757	15298029						chr15	65803350	65803643
UCE_547	chr21	37807902	37808144						chr15	65808048	65808249
UCE_548	chr22	17775909	17776119						chr15	65827125	65827822
UCE_549	chr22	34478438	34478641						chr15	65866841	65867182
UCE_550	chr22	38991653	38991872						chr15	65899346	65899657
UCE_551	chr3	9446461	9446756						chr15	68171381	68171590
UCE_552	chr3	17567733	17568134						chr15	68179188	68179441
UCE_553	chr3	17583839	17584051						chr15	69972402	69972609
UCE_554	chr3	17962998	17963200						chr15	71676573	71676800
UCE_555	chr3	18144568	18144984						chr15	72701393	72701651
UCE_556	chr3	18364694	18364905						chr15	91297585	91297855
UCE_557	chr3	18431768	18431979						chr15	93640201	93640493
UCE_558	chr3	18651408	18651654						chr15	93648697	93648917
UCE_559	chr3	18819454	18819747						chr15	93876272	93876483
UCE_560	chr3	18874273	18874496						chr15	94669119	94669384
UCE_561	chr3	19003434	19003652						chr15	95090993	95091271
UCE_562	chr3	19009162	19009380						chr16	9118010	9118275
UCE_563	chr3	52567269	52567485						chr16	24486538	24486746
UCE_564	chr3	70649114	70649319						chr16	24491364	24491583
UCE_565	chr3	70954530	70954780						chr16	48082439	48082666
UCE_566	chr3	70954782	70955000						chr16	48293221	48293658
UCE_567	chr3	71109099	71109353						chr16	49664183	49664412
UCE_568	chr3	71135279	71135705						chr16	49735633	49735995
UCE_569	chr3	71182669	71182871						chr16	50229013	50229215
UCE_570	chr3	71186327	71186526						chr16	50347004	50347257
UCE_571	chr3	71373474	71373722						chr16	50668514	50668724
UCE_572	chr3	71523479	71523679						chr16	51051758	51052141
UCE_573	chr3	115656103	115656478						chr16	51057473	51057697
UCE_574	chr3	115766639	115766881						chr16	51088869	51089073
UCE_575	chr3	115916157	115916460						chr16	51318946	51319152
UCE_576	chr3	115917719	115917998						chr16	51799302	51799513
UCE_577	chr3	116058164	116058457						chr16	52192091	52192317
UCE_578	chr3	116094581	116094795						chr16	52211752	52212068
UCE_579	chr3	116283724	116283927						chr16	52283861	52284092
UCE_580	chr3	138466221	138466725						chr16	52486842	52487051
UCE_581	chr3	138531075	138531420						chr16	52881152	52881359
UCE_582	chr3	138551007	138551328						chr16	52881361	52881568
UCE_583	chr3	138608313	138608722						chr16	53512615	53512878
UCE_584	chr3	148513398	148513669						chr16	53637301	53637543
UCE_585	chr3	148532327	148532626						chr16	53781060	53781262
UCE_586	chr3	153647077	153647288						chr16	53781264	53781483
UCE_587	chr3	158954940	158955163						chr16	57190632	57190838
UCE_588	chr3	159259268	159259491						chr16	68231479	68231691
UCE_589	chr3	159472675	159472940						chr16	68238736	68238970
UCE_590	chr3	159508853	159509062						chr16	70448427	70448630
UCE_591	chr3	159509172	159509448						chr16	70459218	70459482
UCE_592	chr3	159728598	159728808						chr16	71378861	71379061
UCE_593	chr3	170316977	170317177						chr16	71391654	71391920
UCE_594	chr3	170649696	170649977						chr16	72468607	72468849
UCE_595	chr3	170676646	170676992						chr16	72716199	72716408
UCE_596	chr3	181919551	181919993						chr16	77189429	77189633
UCE_597	chr3	182256799	182257108						chr16	78196289	78196575
UCE_598	chr3	182735435	182735650						chr16	78981379	78981648
UCE_599	chr3	182761971	182762184						chr17	2063552	2063789
UCE_600	chr3	182893317	182893528						chr17	2531918	2532130
UCE_601	chr3	187131990	187132416						chr17	15995520	15995722
UCE_602	chr3	189672551	189672751						chr17	24039814	24040030
UCE_603	chr4	4574341	4574678						chr17	24615536	24615737
UCE_604	chr4	12618968	12619190						chr17	27712535	27712739
UCE_605	chr4	14680073	14680302						chr17	27721077	27721320
UCE_606	chr4	24138260	24138554						chr17	32102941	32103195
UCE_607	chr4	41444826	41445098						chr17	32132310	32132662
UCE_608	chr4	41845222	41845530						chr17	32176523	32176804
UCE_609	chr4	54576470	54576966						chr17	32240771	32241085
UCE_610	chr4	54656999	54657261						chr17	32403768	32403993
UCE_611	chr4	76798148	76798365						chr17	32410351	32410597
UCE_612	chr4	80414214	80414432						chr17	32554868	32555184
UCE_613	chr4	80525916	80526134						chr17	32569554	32569865
UCE_614	chr4	83565673	83565894						chr17	34820206	34820432
UCE_615	chr4	84919523	84919757						chr17	34972703	34972956
UCE_616	chr4	85574625	85574827						chr17	35017645	35017850
UCE_617	chr4	103937434	103937644						chr17	35028199	35028422
UCE_618	chr4	105565716	105566009						chr17	35539261	35539474
UCE_619	chr4	112135925	112136138						chr17	35705354	35705577
UCE_620	chr4	113544166	113544392						chr17	36052217	36052478
UCE_621	chr4	145788673	145788880						chr17	37100619	37100820
UCE_622	chr4	148177702	148177903						chr17	39499348	39499554
UCE_623	chr4	151455833	151456149						chr17	43581888	43582264
UCE_624	chr4	151713402	151713641						chr17	43610891	43611136
UCE_625	chr4	151713643	151713846						chr17	43726322	43726625
UCE_626	chr4	151819928	151820208						chr17	43739742	43740065
UCE_627	chr4	158502059	158502279						chr17	43987758	43988016
UCE_628	chr4	183295621	183295822						chr17	44025814	44026171
UCE_629	chr5	3233028	3233263						chr17	44345168	44345395
UCE_630	chr5	3565621	3565893						chr17	46183450	46183808
UCE_631	chr5	32415894	32416107						chr17	51695744	51695995
UCE_632	chr5	37020514	37020747						chr17	51914770	51915033
UCE_633	chr5	37032281	37032585						chr17	52027743	52027967
UCE_634	chr5	50371395	50371595						chr17	52999561	52999815
UCE_635	chr5	72231442	72231690						chr17	53406157	53406373
UCE_636	chr5	72245771	72245973						chr17	53436199	53436517
UCE_637	chr5	76902552	76902755						chr17	53437227	53437541
UCE_638	chr5	76970120	76970326						chr17	56577184	56577463
UCE_639	chr5	76971175	76971387						chr17	56812982	56813293
UCE_640	chr5	76973370	76973616						chr17	57377958	57378274
UCE_641	chr5	77056724	77057196						chr17	59927188	59927390
UCE_642	chr5	77176009	77176232						chr17	59927767	59928369
UCE_643	chr5	77183688	77184159						chr17	66884269	66884484
UCE_644	chr5	77200725	77200931						chr17	70675404	70675633
UCE_645	chr5	77244119	77244400						chr17	72242040	72242256
UCE_646	chr5	77278021	77278269						chr18	12975184	12975396
UCE_647	chr5	77304600	77304923						chr18	20490590	20491119
UCE_648	chr5	77394285	77394616						chr18	20947243	20947504
UCE_649	chr5	77459860	77460074						chr18	20977951	20978155
UCE_650	chr5	81183117	81183334						chr18	21010004	21010364
UCE_651	chr5	87204379	87204754						chr18	21010366	21010633
UCE_652	chr5	87276161	87276363						chr18	21119038	21119460
UCE_653	chr5	87728664	87728912						chr18	21122573	21122853
UCE_654	chr5	87997561	87997870						chr18	21513379	21513658
UCE_655	chr5	88215380	88215580						chr18	22170031	22170246
UCE_656	chr5	90964549	90964953						chr18	23785278	23785480
UCE_657	chr5	91354636	91354889						chr18	28606859	28607177
UCE_658	chr5	91996235	91996559						chr18	28607180	28607396
UCE_659	chr5	92073573	92073806						chr18	28721822	28722091
UCE_660	chr5	92768537	92768747						chr18	28771263	28771498
UCE_661	chr5	92837893	92838102						chr18	28771653	28771907
UCE_662	chr5	92946773	92946976						chr18	28791899	28792166
UCE_663	chr5	93037105	93037387						chr18	28915255	28915498
UCE_664	chr5	93252142	93252485						chr18	28957955	28958256
UCE_665	chr5	93253263	93253872						chr18	29017217	29017538
UCE_666	chr5	93254722	93254930						chr18	32734361	32734578
UCE_667	chr5	93601603	93602108						chr18	33081015	33081278
UCE_668	chr5	93621521	93621744						chr18	33432587	33432888
UCE_669	chr5	93676475	93676692						chr18	33498349	33498552
UCE_670	chr5	94232224	94232438						chr18	33595871	33596171
UCE_671	chr5	133754059	133754334						chr18	33818793	33819191
UCE_672	chr5	138671073	138671293						chr18	34724171	34724386
UCE_673	chr5	138671508	138671812						chr18	34798908	34799154
UCE_674	chr5	138986520	138986741						chr18	35145643	35145906
UCE_675	chr5	158076417	158076645						chr18	35155843	35156171
UCE_676	chr5	158274416	158274665						chr18	37334121	37334342
UCE_677	chr5	167265273	167265518						chr18	40772328	40772539
UCE_678	chr5	170350234	170350490						chr18	40901921	40902132
UCE_679	chr5	170350603	170350851						chr18	43024785	43025094
UCE_680	chr5	170391776	170392045						chr18	43114321	43114536
UCE_681	chr5	170560817	170561035						chr18	43341601	43341832
UCE_682	chr5	170561094	170561318						chr18	43467257	43467499
UCE_683	chr5	170562084	170562361						chr18	46954893	46955253
UCE_684	chr5	170635684	170635922						chr18	46956529	46956876
UCE_685	chr5	171317125	171317360						chr18	51154924	51155295
UCE_686	chr5	177976913	177977325						chr18	51240890	51241164
UCE_687	chr5	178978803	178979111						chr18	51291901	51292153
UCE_688	chr6	8413988	8414230						chr18	51901539	51901780
UCE_689	chr6	10258249	10258453						chr18	52271926	52272198
UCE_690	chr6	10502649	10502874						chr18	70478010	70478261
UCE_691	chr6	16407363	16407583						chr18	70486891	70487125
UCE_692	chr6	19666439	19666686						chr18	70491946	70492682
UCE_693	chr6	24826772	24826984						chr18	70500887	70501097
UCE_694	chr6	36675495	36676071						chr18	70638013	70638395
UCE_695	chr6	41631418	41631639						chr18	70719397	70719618
UCE_696	chr6	50661117	50661463						chr18	70721630	70721945
UCE_697	chr6	50929708	50929909						chr18	71054581	71054821
UCE_698	chr6	51184753	51184992						chr19	8433284	8433503
UCE_699	chr6	51256956	51257204						chr19	35186618	35186980
UCE_700	chr6	70155809	70156039						chr19	35231999	35232208
UCE_701	chr6	86378405	86378723						chr19	35242786	35242998
UCE_702	chr6	86381217	86381435						chr19	35258229	35258583
UCE_703	chr6	94025785	94025985						chr19	35337933	35338181
UCE_704	chr6	97770077	97770359						chr19	35407813	35408118
UCE_705	chr6	98015864	98016080						chr19	35439541	35440041
UCE_706	chr6	98016158	98016357						chr19	35584598	35585006
UCE_707	chr6	98223261	98223481						chr19	35632829	35633039
UCE_708	chr6	98469453	98469743						chr19	35694974	35695188
UCE_709	chr6	98826610	98826973						chr19	35695388	35695778
UCE_710	chr6	98920576	98920831						chr19	35730116	35730322
UCE_711	chr6	99009453	99009698						chr19	35760462	35760689
UCE_712	chr6	99102254	99102507						chr19	35834817	35835084
UCE_713	chr6	100158705	100158944						chr19	35896113	35896336
UCE_714	chr6	101080704	101080933						chr19	35901021	35901225
UCE_715	chr6	108904692	108904935						chr19	36279469	36279760
UCE_716	chr6	163911694	163911900						chr19	36332584	36332797
UCE_717	chr7	1232430	1232631						chr19	36441774	36441977
UCE_718	chr7	13473086	13473296						chr19	36462700	36462969
UCE_719	chr7	13473424	13473638						chr19	36498452	36498683
UCE_720	chr7	13918988	13919195						chr19	36500822	36501153
UCE_721	chr7	14346436	14346842						chr19	36519778	36520040
UCE_722	chr7	20796314	20796565						chr19	36607656	36607863
UCE_723	chr7	20970290	20970813						chr19	36690750	36690991
UCE_724	chr7	21051269	21051469						chr19	36759744	36760093
UCE_725	chr7	21778018	21778266						chr19	36816993	36817305
UCE_726	chr7	23528195	23528662						chr19	36963644	36963852
UCE_727	chr7	26198122	26198336						chr19	37066205	37066409
UCE_728	chr7	26663603	26663859						chr19	37069174	37069392
UCE_729	chr7	26695972	26696287						chr19	37218655	37218881
UCE_730	chr7	27108463	27108667						chr19	37221628	37221874
UCE_731	chr7	27149657	27149857						chr19	37353737	37354039
UCE_732	chr7	31368923	31369248						chr19	38980970	38981171
UCE_733	chr7	39090251	39090581						chr19	46462207	46462487
UCE_734	chr7	39232180	39232468						chr19	47129156	47129475
UCE_735	chr7	39470298	39470500						chr19	54297119	54297322
UCE_736	chr7	42159110	42159472						chr2	7692075	7692283
UCE_737	chr7	50328700	50329011						chr2	18836523	18836725
UCE_738	chr7	50417144	50417376						chr2	19712833	19713042
UCE_739	chr7	54604150	54604370						chr2	25304926	25305128
UCE_740	chr7	69340575	69340785						chr2	38661997	38662200
UCE_741	chr7	69340813	69341113						chr2	38829800	38830024
UCE_742	chr7	69440911	69441196						chr2	43977685	43977893
UCE_743	chr7	69618716	69618928						chr2	43986158	43986378
UCE_744	chr7	69676312	69676511						chr2	43986380	43986714
UCE_745	chr7	77957169	77957397						chr2	44024608	44024868
UCE_746	chr7	96471635	96472110						chr2	44282476	44282696
UCE_747	chr7	96479124	96479585						chr2	44627048	44627334
UCE_748	chr7	113307810	113308014						chr2	44698765	44698983
UCE_749	chr7	113580948	113581180						chr2	44698985	44699367
UCE_750	chr7	113844334	113844981						chr2	44768511	44768755
UCE_751	chr7	113845421	113845694						chr2	44787316	44787589
UCE_752	chr7	113850251	113850613						chr2	44787592	44788027
UCE_753	chr7	113858432	113858936						chr2	44854110	44854334
UCE_754	chr7	113860091	113860291						chr2	44857609	44857849
UCE_755	chr7	113930071	113930292						chr2	44920906	44921208
UCE_756	chr7	113996554	113996855						chr2	50135216	50135425
UCE_757	chr7	114049595	114049853						chr2	50135478	50135927
UCE_758	chr7	114077044	114077382						chr2	50701711	50701935
UCE_759	chr7	114082493	114082813						chr2	57821656	57821922
UCE_760	chr7	114082901	114083240						chr2	57826014	57826267
UCE_761	chr7	114084617	114084896						chr2	57840072	57840314
UCE_762	chr7	114088137	114088344						chr2	57966905	57967183
UCE_763	chr7	114114562	114114776						chr2	58040142	58040388
UCE_764	chr7	114114778	114115012						chr2	58526103	58526346
UCE_765	chr7	114115899	114116178						chr2	58624016	58624456
UCE_766	chr7	114119735	114120029						chr2	58664206	58664439
UCE_767	chr7	114251217	114251417						chr2	58711637	58712038
UCE_768	chr7	114700601	114700844						chr2	58713963	58714338
UCE_769	chr7	114903933	114904197						chr2	58745005	58745429
UCE_770	chr7	114921881	114922176						chr2	58800180	58800408
UCE_771	chr7	115050771	115050989						chr2	58801542	58801805
UCE_772	chr7	115051121	115051359						chr2	58829758	58829986
UCE_773	chr7	115106307	115106695						chr2	58933579	58933889
UCE_774	chr7	115106697	115106934						chr2	58961660	58961866
UCE_775	chr7	115135012	115135243						chr2	58986820	58987066
UCE_776	chr7	115148814	115149149						chr2	59017037	59017241
UCE_777	chr7	115369353	115369576						chr2	59052920	59053309
UCE_778	chr7	121731842	121732088						chr2	59057199	59057614
UCE_779	chr7	150459243	150459512						chr2	59106839	59107160
UCE_780	chr7	156505146	156505417						chr2	59158813	59159094
UCE_781	chr8	25831838	25832079						chr2	59543179	59543476
UCE_782	chr8	37369584	37369893						chr2	59600152	59600370
UCE_783	chr8	53300455	53300958						chr2	59742864	59743212
UCE_784	chr8	53329537	53330027						chr2	59801156	59801400
UCE_785	chr8	59976328	59976609						chr2	59801402	59801637
UCE_786	chr8	60104906	60105226						chr2	59967763	59967982
UCE_787	chr8	65655093	65655298						chr2	59975005	59975252
UCE_788	chr8	65659684	65659885						chr2	59991483	59991785
UCE_789	chr8	66264486	66264702						chr2	59992812	59993024
UCE_790	chr8	66311830	66312296						chr2	60151453	60151749
UCE_791	chr8	66313716	66314002						chr2	60151870	60152174
UCE_792	chr8	66484409	66484711						chr2	60184429	60184671
UCE_793	chr8	77761993	77762240						chr2	60206535	60206803
UCE_794	chr8	77782320	77782522						chr2	60295105	60295532
UCE_795	chr8	77853501	77853732						chr2	60370084	60370330
UCE_796	chr8	77853777	77854001						chr2	60370820	60371050
UCE_797	chr8	77883260	77883468						chr2	60538074	60538308
UCE_798	chr8	77938880	77939091						chr2	60538683	60538920
UCE_799	chr8	77941289	77941534						chr2	60541110	60541528
UCE_800	chr8	77941676	77941940						chr2	60542808	60543102
UCE_801	chr8	78470991	78471275						chr2	60615562	60615980
UCE_802	chr8	93597520	93597738						chr2	60626554	60626811
UCE_803	chr8	94096158	94096367						chr2	60634198	60634431
UCE_804	chr8	94662209	94662427						chr2	60648684	60648913
UCE_805	chr8	106031525	106031845						chr2	60652523	60652731
UCE_806	chr8	106171576	106171817						chr2	60709253	60709671
UCE_807	chr8	106220673	106220917						chr2	61294973	61295362
UCE_808	chr8	106403008	106403382						chr2	61606048	61606281
UCE_809	chr8	106435675	106435911						chr2	61618812	61619015
UCE_810	chr8	106674190	106674444						chr2	63047540	63047757
UCE_811	chr8	106680823	106681030						chr2	63059663	63059981
UCE_812	chr8	106812313	106812522						chr2	63073283	63073594
UCE_813	chr8	106813713	106814127						chr2	63074567	63074799
UCE_814	chr8	116501021	116501231						chr2	63074953	63075270
UCE_815	chr8	117739456	117739708						chr2	63077248	63077596
UCE_816	chr8	119192399	119192682						chr2	63083995	63084412
UCE_817	chr9	959154	959514						chr2	63087627	63087843
UCE_818	chr9	964189	964410						chr2	63094154	63094408
UCE_819	chr9	8085728	8086003						chr2	63094507	63094772
UCE_820	chr9	13929869	13930123						chr2	63115248	63115463
UCE_821	chr9	15833824	15834062						chr2	63515300	63515636
UCE_822	chr9	15864309	15864521						chr2	65168495	65168799
UCE_823	chr9	16700753	16700983						chr2	65945402	65945783
UCE_824	chr9	16793654	16793858						chr2	65946845	65947126
UCE_825	chr9	17313252	17313511						chr2	66152041	66152294
UCE_826	chr9	17313513	17313712						chr2	66265023	66265241
UCE_827	chr9	17313820	17314050						chr2	66364572	66364793
UCE_828	chr9	17322212	17322433						chr2	66592733	66592950
UCE_829	chr9	23486725	23487003						chr2	66769432	66769665
UCE_830	chr9	23681768	23681999						chr2	66776183	66776387
UCE_831	chr9	23682226	23682442						chr2	66777137	66777348
UCE_832	chr9	36968914	36969142						chr2	66778727	66779084
UCE_833	chr9	37205166	37205467						chr2	67087599	67087872
UCE_834	chr9	37314387	37314653						chr2	67135100	67135313
UCE_835	chr9	78817699	78818006						chr2	67742202	67742442
UCE_836	chr9	80330877	80331091						chr2	71712157	71712383
UCE_837	chr9	80662236	80662474						chr2	73028736	73028959
UCE_838	chr9	81061394	81061704						chr2	74188298	74188530
UCE_839	chr9	82917542	82917861						chr2	85133932	85134169
UCE_840	chr9	83200162	83200388						chr2	95729315	95729708
UCE_841	chr9	85773926	85774197						chr2	102926844	102927054
UCE_842	chr9	85780104	85780310						chr2	103428144	103428344
UCE_843	chr9	85780312	85780578						chr2	104209694	104209943
UCE_844	chr9	107158292	107158508						chr2	104499421	104499645
UCE_845	chr9	108418113	108418355						chr2	104685521	104685766
UCE_846	chr9	124093711	124093913						chr2	118527380	118527647
UCE_847	chr9	124646649	124646899						chr2	118850110	118850352
UCE_848	chr9	125577758	125577974						chr2	119324007	119324226
UCE_849	chr9	127343890	127344168						chr2	135419811	135420051
UCE_850	chr9	127344173	127344383						chr2	135428462	135428689
UCE_851	chr9	127472409	127472621						chr2	143630962	143631468
UCE_852	chr9	127557419	127557739						chr2	143635145	143635465
UCE_853	chr9	127561692	127562080						chr2	143784327	143784545
UCE_854	chr9	127645633	127646079						chr2	143786538	143786788
UCE_855	chr9	127647473	127647806						chr2	143821135	143821556
UCE_856	chr9	127685986	127686222						chr2	143828664	143829113
UCE_857	chr9	127694679	127694887						chr2	143858303	143858503
UCE_858	chr9	127696726	127697057						chr2	143875857	143876219
UCE_859	chr9	127712380	127712715						chr2	143998343	143998545
UCE_860	chr9	127717827	127718047						chr2	144068223	144068473
UCE_861	chr9	127859906	127860129						chr2	144096136	144096455
UCE_862	chr9	134485346	134485590						chr2	144098033	144098250
UCE_863	chr9	139162311	139162518						chr2	144153780	144154038
UCE_864	chrX	21444481	21444738						chr2	144156015	144156291
UCE_865	chrX	24733432	24733706						chr2	144157551	144157918
UCE_866	chrX	24774718	24775114						chr2	144158681	144159126
UCE_867	chrX	24804747	24805527						chr2	144159424	144159759
UCE_868	chrX	24825803	24826077						chr2	144159762	144159986
UCE_869	chrX	24826079	24826848						chr2	144165195	144165448
UCE_870	chrX	24827402	24827711						chr2	144168301	144168504
UCE_871	chrX	24856379	24856808						chr2	144200517	144200872
UCE_872	chrX	24918275	24919005						chr2	144266721	144267082
UCE_873	chrX	24919007	24919206						chr2	144316171	144316405
UCE_874	chrX	24927484	24927972						chr2	144318813	144319069
UCE_875	chrX	24927974	24928195						chr2	144429245	144429553
UCE_876	chrX	24978192	24978415						chr2	144429773	144429984
UCE_877	chrX	25311137	25311477						chr2	144431434	144431821
UCE_878	chrX	41093315	41093553						chr2	144479366	144479611
UCE_879	chrX	41093659	41093877						chr2	144542281	144542970
UCE_880	chrX	41264250	41264451						chr2	144552209	144552467
UCE_881	chrX	70289949	70290170						chr2	144553572	144553775
UCE_882	chrX	70385568	70385777						chr2	144570364	144570707
UCE_883	chrX	70682780	70683176						chr2	144876460	144876687
UCE_884	chrX	81676255	81676492						chr2	144877701	144877939
UCE_885	chrX	102928147	102928355						chr2	144902118	144902451
UCE_886	chrX	109303097	109303333						chr2	144904816	144905061
UCE_887	chrX	122426939	122427389						chr2	144905298	144905520
UCE_888	chrX	122441432	122441733						chr2	144907107	144907320
UCE_889	chrX	123063156	123063359						chr2	144913591	144913846
UCE_890	chrX	135784121	135784336						chr2	144917303	144917592
UCE_891	chrX	136181348	136181552						chr2	144939956	144940227
UCE_892	chrX	136479669	136479870						chr2	144965659	144965893
UCE_893	chrX	138997904	138998152						chr2	144974227	144974532
UCE_894	chrX	138998154	138998448						chr2	144995149	144995381
UCE_895	chrX	139421752	139422008						chr2	145028188	145028437
UCE_896	chrX	139502709	139502917						chr2	145054445	145054873
									chr2	145082174	145082379
									chr2	145123276	145123507
									chr2	145125044	145125281
									chr2	145348485	145348746
									chr2	145605882	145606184
									chr2	145610181	145610418
									chr2	145719552	145720006
									chr2	145774322	145774677
									chr2	146128977	146129361
									chr2	146142887	146143231
									chr2	146515367	146515721
									chr2	146789691	146789958
									chr2	146850479	146850761
									chr2	146977203	146977570
									chr2	147050610	147050918
									chr2	147066101	147066323
									chr2	147584440	147584702
									chr2	148944324	148944527
									chr2	149260549	149260942
									chr2	156108703	156109011
									chr2	156244374	156244605
									chr2	156280576	156280790
									chr2	156293002	156293259
									chr2	156297775	156298149
									chr2	156367574	156367818
									chr2	156395258	156395513
									chr2	156404173	156404429
									chr2	156435158	156435535
									chr2	156470470	156470843
									chr2	156697033	156697246
									chr2	156699858	156700250
									chr2	156726256	156726519
									chr2	156894622	156894890
									chr2	156902875	156903180
									chr2	157075385	157075593
									chr2	157155044	157155421
									chr2	157157698	157157914
									chr2	157259501	157259877
									chr2	157265471	157265750
									chr2	157368342	157368645
									chr2	157608542	157608760
									chr2	158467964	158468167
									chr2	159961674	159961933
									chr2	161764766	161765001
									chr2	161810967	161811374
									chr2	161946682	161947260
									chr2	161981032	161981565
									chr2	162559915	162560258
									chr2	162563320	162563689
									chr2	162565182	162565440
									chr2	162865790	162866017
									chr2	164009452	164009793
									chr2	164030360	164030575
									chr2	164058624	164058877
									chr2	164158752	164159097
									chr2	164159235	164159536
									chr2	164283226	164283474
									chr2	164299759	164300071
									chr2	164307894	164308108
									chr2	164365441	164365857
									chr2	164370092	164370295
									chr2	164509199	164509416
									chr2	164552337	164552624
									chr2	165015044	165015295
									chr2	171108043	171108318
									chr2	171216603	171216920
									chr2	172288551	172288879
									chr2	172528958	172529180
									chr2	172529200	172529400
									chr2	172530539	172530741
									chr2	172645645	172645893
									chr2	172645898	172646283
									chr2	172656873	172657074
									chr2	172666627	172667167
									chr2	173771103	173771376
									chr2	173822993	173823292
									chr2	174482646	174482929
									chr2	174650071	174650276
									chr2	174653776	174654143
									chr2	174654705	174654957
									chr2	174677936	174678139
									chr2	174679885	174680086
									chr2	174697931	174698164
									chr2	174698166	174698452
									chr2	174733642	174733888
									chr2	174750103	174750536
									chr2	174904702	174905058
									chr2	174911935	174912161
									chr2	174912163	174912397
									chr2	174915908	174916213
									chr2	176063320	176063571
									chr2	176144199	176144428
									chr2	176259790	176260003
									chr2	176462438	176462673
									chr2	176463060	176463270
									chr2	176646386	176646778
									chr2	176648603	176648956
									chr2	176688390	176688662
									chr2	176689642	176690103
									chr2	176691895	176692208
									chr2	177211537	177211804
									chr2	177338026	177338231
									chr2	177535106	177535380
									chr2	177792491	177792842
									chr2	177792491	177792928
									chr2	181899953	181900180
									chr2	197992485	197992694
									chr2	198910625	198910834
									chr2	198910941	198911144
									chr2	198935547	198935775
									chr2	198935840	198936062
									chr2	199326094	199326298
									chr2	199390626	199390841
									chr2	199540965	199541325
									chr2	201395099	201395312
									chr2	201433201	201433433
									chr2	207648055	207648314
									chr2	213572631	213572891
									chr2	236628285	236628542
									chr20	20421528	20421798
									chr20	31620057	31620291
									chr20	32807928	32808155
									chr20	33790764	33790966
									chr20	33791747	33792024
									chr20	38296635	38296936
									chr20	38774512	38774738
									chr20	38826199	38826412
									chr20	41521133	41521607
									chr20	51271651	51271885
									chr20	51396091	51396291
									chr20	51489775	51490050
									chr20	51538115	51538350
									chr21	16828586	16828804
									chr21	33049358	33049576
									chr21	33870484	33870803
									chr22	25458637	25458842
									chr22	28014563	28014819
									chr22	28016314	28016566
									chr22	28017390	28017621
									chr22	30054706	30054938
									chr22	34482709	34482949
									chr22	34687535	34687733
									chr22	36711907	36712107
									chr22	37215075	37215415
									chr22	42214368	42214613
									chr3	3863443	3863652
									chr3	9446438	9446776
									chr3	9450028	9450280
									chr3	9450649	9450859
									chr3	9450861	9451109
									chr3	17486073	17486290
									chr3	17567920	17568159
									chr3	17583853	17584180
									chr3	18012966	18013187
									chr3	18144610	18144926
									chr3	18281464	18281694
									chr3	18386506	18386732
									chr3	18435867	18436107
									chr3	18459143	18459346
									chr3	18651424	18651661
									chr3	18675116	18675318
									chr3	18874009	18874531
									chr3	18891872	18892132
									chr3	19003391	19003735
									chr3	19009116	19009405
									chr3	28235300	28235516
									chr3	41211504	41211748
									chr3	41256100	41256317
									chr3	44943180	44943380
									chr3	49979807	49980097
									chr3	50545890	50546197
									chr3	52567282	52567549
									chr3	57160207	57160458
									chr3	62325983	62326338
									chr3	62495155	62495369
									chr3	70208402	70208656
									chr3	70648864	70649077
									chr3	70649104	70649394
									chr3	70954495	70955036
									chr3	71135276	71135738
									chr3	71136571	71136785
									chr3	71174580	71174918
									chr3	71182392	71182598
									chr3	71182790	71183071
									chr3	71186319	71186538
									chr3	71237125	71237343
									chr3	71268208	71268494
									chr3	71302177	71302411
									chr3	71326175	71326393
									chr3	71360304	71360751
									chr3	71373401	71373756
									chr3	71374617	71374864
									chr3	71674819	71675033
									chr3	72506754	72507049
									chr3	77212232	77212471
									chr3	77734693	77734965
									chr3	114849916	114850145
									chr3	115516111	115516335
									chr3	115581820	115582025
									chr3	115656077	115656299
									chr3	115656727	115656945
									chr3	115766637	115766966
									chr3	115916219	115916474
									chr3	115916522	115916743
									chr3	115917711	115917975
									chr3	116001914	116002174
									chr3	116283668	116283927
									chr3	116301693	116301899
									chr3	126430262	126430471
									chr3	130371078	130371299
									chr3	137352312	137352644
									chr3	138466202	138466836
									chr3	138485073	138485313
									chr3	138531085	138531421
									chr3	138543361	138543647
									chr3	138550985	138551280
									chr3	138608472	138608731
									chr3	138668911	138669167
									chr3	138895406	138895749
									chr3	138972797	138973016
									chr3	140429728	140429942
									chr3	144226137	144226382
									chr3	148438918	148439115
									chr3	148513364	148513711
									chr3	148532239	148532526
									chr3	148576625	148576895
									chr3	148588818	148589179
									chr3	148608456	148608663
									chr3	148861940	148862612
									chr3	153646993	153647300
									chr3	153655867	153656128
									chr3	153664951	153665189
									chr3	159259231	159259448
									chr3	159259752	159259988
									chr3	159262536	159262906
									chr3	159472674	159472914
									chr3	159509071	159509630
									chr3	159586147	159586471
									chr3	159632663	159632876
									chr3	159728667	159729020
									chr3	161700770	161701262
									chr3	166387181	166387408
									chr3	170317008	170317291
									chr3	170654176	170654495
									chr3	170710925	170711138
									chr3	172266596	172266832
									chr3	181919681	181919974
									chr3	181944892	181945313
									chr3	182256650	182257245
									chr3	182257633	182257838
									chr3	182374976	182375602
									chr3	182439839	182440188
									chr3	182453219	182453560
									chr3	182503431	182503725
									chr3	182579872	182580247
									chr3	182618307	182618545
									chr3	182659217	182659467
									chr3	182659469	182659695
									chr3	182697968	182698202
									chr3	182735344	182735652
									chr3	182761887	182762236
									chr3	182809775	182810029
									chr3	182810689	182810890
									chr3	182826702	182826912
									chr3	182899633	182899871
									chr3	182901720	182901950
									chr3	182908446	182908724
									chr3	182924879	182925155
									chr3	183797253	183797489
									chr3	187117952	187118166
									chr3	187127056	187127270
									chr3	187131989	187132360
									chr3	190340184	190340492
									chr4	13089507	13089707
									chr4	14677598	14677827
									chr4	14679845	14680328
									chr4	17495287	17495581
									chr4	19928786	19929004
									chr4	22346790	22347003
									chr4	22879812	22880063
									chr4	23434993	23435211
									chr4	23803282	23803492
									chr4	24138236	24138863
									chr4	41444821	41445097
									chr4	41445329	41445698
									chr4	41576157	41576372
									chr4	41845181	41845613
									chr4	54562821	54563058
									chr4	54576301	54576635
									chr4	54576734	54576973
									chr4	54656953	54657177
									chr4	54657179	54657402
									chr4	66043692	66043909
									chr4	74160354	74160564
									chr4	74176243	74176604
									chr4	74224696	74224951
									chr4	74307465	74307794
									chr4	80164002	80164420
									chr4	80204043	80204343
									chr4	80223313	80223545
									chr4	80414214	80414432
									chr4	80448610	80448874
									chr4	80635736	80635947
									chr4	80827691	80828005
									chr4	83496621	83496925
									chr4	83565438	83565661
									chr4	83565663	83565943
									chr4	83566627	83566830
									chr4	84919563	84919810
									chr4	84919812	84920100
									chr4	85464716	85465041
									chr4	85519223	85519431
									chr4	85573796	85574046
									chr4	85619529	85619745
									chr4	85620814	85621021
									chr4	103937403	103937650
									chr4	112641701	112641908
									chr4	113484462	113484674
									chr4	141414380	141414684
									chr4	145920244	145920485
									chr4	147909259	147909635
									chr4	147969795	147970037
									chr4	148021279	148021533
									chr4	148060536	148060830
									chr4	150629996	150630223
									chr4	151493428	151493652
									chr4	151507191	151507425
									chr4	151672854	151673062
									chr4	151713409	151713645
									chr4	151740138	151740408
									chr4	151819914	151820197
									chr4	151820484	151820686
									chr4	158502047	158502273
									chr4	186175384	186175692
									chr5	3232922	3233164
									chr5	3481267	3481477
									chr5	32415899	32416109
									chr5	36912867	36913152
									chr5	36914618	36914825
									chr5	37099714	37099916
									chr5	37100534	37100781
									chr5	43197438	43197640
									chr5	50996596	50996900
									chr5	51143450	51143701
									chr5	51342080	51342290
									chr5	52973766	52974010
									chr5	56568599	56568800
									chr5	60828055	60828331
									chr5	60828333	60828572
									chr5	64545545	64545816
									chr5	64594379	64594588
									chr5	64660925	64661420
									chr5	64811923	64812123
									chr5	76965586	76965806
									chr5	76970072	76970380
									chr5	76973378	76973624
									chr5	77056882	77057120
									chr5	77057477	77057809
									chr5	77175898	77176229
									chr5	77179260	77179705
									chr5	77183786	77184145
									chr5	77200694	77200953
									chr5	77206740	77207010
									chr5	77244150	77244394
									chr5	77350558	77350776
									chr5	77394280	77394562
									chr5	86993468	86993691
									chr5	87064864	87065221
									chr5	87204558	87204763
									chr5	87723671	87724045
									chr5	87987835	87988049
									chr5	87995344	87995626
									chr5	88053761	88054060
									chr5	88421885	88422136
									chr5	89244814	89245018
									chr5	90964636	90964879
									chr5	91073570	91073773
									chr5	91217130	91217370
									chr5	91230468	91230741
									chr5	91334174	91334595
									chr5	91479365	91479759
									chr5	91726668	91726880
									chr5	91829760	91829985
									chr5	91829987	91830237
									chr5	92073482	92073840
									chr5	92339688	92339924
									chr5	92552256	92552558
									chr5	92837737	92838097
									chr5	92977216	92977550
									chr5	93037113	93037675
									chr5	93183536	93183760
									chr5	93248476	93248729
									chr5	93249245	93249454
									chr5	93252172	93252607
									chr5	93253081	93253327
									chr5	93254480	93254993
									chr5	93256580	93256805
									chr5	93601463	93601881
									chr5	93621533	93621836
									chr5	93676427	93676750
									chr5	94148161	94148436
									chr5	94232244	94232492
									chr5	94253594	94253880
									chr5	122979952	122980170
									chr5	124235459	124235737
									chr5	132238968	132239285
									chr5	134298236	134298523
									chr5	134628034	134628246
									chr5	138671046	138671284
									chr5	138671730	138671952
									chr5	138986494	138986729
									chr5	139042947	139043182
									chr5	139475177	139475393
									chr5	139475400	139475679
									chr5	139487517	139487780
									chr5	145842370	145842578
									chr5	147787396	147787597
									chr5	148877513	148877731
									chr5	153155092	153155356
									chr5	157173428	157173666
									chr5	157643006	157643268
									chr5	157891584	157891812
									chr5	158076403	158076622
									chr5	158091896	158092176
									chr5	158234385	158234621
									chr5	158273848	158274056
									chr5	158274413	158274667
									chr5	158281016	158281259
									chr5	158352084	158352284
									chr5	158419355	158419588
									chr5	165976147	165976360
									chr5	167133325	167133574
									chr5	167265311	167265511
									chr5	167470469	167470723
									chr5	167589776	167590007
									chr5	170350196	170350412
									chr5	170391857	170392091
									chr5	170516396	170516700
									chr5	170531798	170532127
									chr5	170560793	170561071
									chr5	170561093	170561321
									chr5	170562106	170562558
									chr5	170565007	170565278
									chr5	170682344	170682617
									chr5	171317164	171317393
									chr5	172497203	172497434
									chr5	173317748	173318195
									chr5	173318511	173318741
									chr5	173319547	173319859
									chr5	174093837	174094044
									chr5	176607469	176607700
									chr5	177976924	177977274
									chr5	178978828	178979124
									chr6	9065008	9065239
									chr6	10041327	10041572
									chr6	10516024	10516278
									chr6	18771234	18771436
									chr6	18771438	18771648
									chr6	19969181	19969522
									chr6	21705759	21705972
									chr6	24826740	24826966
									chr6	36675532	36676024
									chr6	41545285	41545497
									chr6	42527514	42527717
									chr6	42943981	42944278
									chr6	45201938	45202204
									chr6	50168863	50169130
									chr6	50169267	50169468
									chr6	50234931	50235133
									chr6	50624703	50624913
									chr6	50789262	50789552
									chr6	50929699	50929900
									chr6	51983170	51983391
									chr6	69405232	69405443
									chr6	70155836	70156065
									chr6	86374289	86374917
									chr6	86378660	86378862
									chr6	86381233	86381510
									chr6	86407704	86407921
									chr6	93335066	93335307
									chr6	94025801	94026051
									chr6	94812107	94812370
									chr6	95631645	95631868
									chr6	97623249	97623522
									chr6	97651936	97652183
									chr6	97769921	97770253
									chr6	97861260	97861488
									chr6	98015865	98016092
									chr6	98016094	98016389
									chr6	98056052	98056307
									chr6	98223323	98223664
									chr6	98439911	98440264
									chr6	98598997	98599325
									chr6	98599342	98599546
									chr6	98826600	98827016
									chr6	98920594	98920868
									chr6	99009412	99010114
									chr6	99102242	99102450
									chr6	99398485	99398866
									chr6	99740298	99740515
									chr6	99965263	99965541
									chr6	100161033	100161236
									chr6	102444247	102444474
									chr6	108060305	108060522
									chr6	108605433	108605632
									chr6	108608205	108608422
									chr6	108904674	108905075
									chr6	114289479	114289679
									chr6	131978019	131978266
									chr6	136633085	136633287
									chr6	139735087	139735334
									chr6	143115558	143115830
									chr6	156826093	156826333
									chr6	163911693	163911897
									chr6	163914597	163914810
									chr7	1232475	1232684
									chr7	1235443	1235646
									chr7	1243811	1244051
									chr7	1245462	1245748
									chr7	1246872	1247072
									chr7	13473091	13473296
									chr7	13919007	13919224
									chr7	14346537	14346908
									chr7	18763621	18763837
									chr7	20796227	20796477
									chr7	20964730	20965056
									chr7	20970481	20970812
									chr7	20987060	20987274
									chr7	21051088	21051449
									chr7	21520180	21520457
									chr7	23528394	23528662
									chr7	26197928	26198265
									chr7	26378347	26378615
									chr7	26663623	26663859
									chr7	26673123	26673331
									chr7	26795863	26796121
									chr7	26819678	26819956
									chr7	27107824	27108025
									chr7	27108406	27108695
									chr7	27108738	27109021
									chr7	27146288	27146552
									chr7	27149174	27149427
									chr7	27149576	27150011
									chr7	27153811	27154047
									chr7	27254925	27255174
									chr7	27353647	27353859
									chr7	27539834	27540037
									chr7	31385881	31386103
									chr7	31422634	31422843
									chr7	42159245	42159464
									chr7	50328693	50329004
									chr7	68983932	68984147
									chr7	69340425	69341112
									chr7	69520035	69520350
									chr7	69584736	69584972
									chr7	69733665	69733959
									chr7	69807800	69808015
									chr7	87653773	87654008
									chr7	92222590	92222807
									chr7	96471520	96472006
									chr7	96478880	96479118
									chr7	96479171	96479623
									chr7	101414954	101415160
									chr7	101651199	101651487
									chr7	113308010	113308237
									chr7	113581030	113581474
									chr7	113765099	113765331
									chr7	113841494	113841802
									chr7	113842243	113842447
									chr7	113844332	113844964
									chr7	113845424	113845708
									chr7	113850199	113850578
									chr7	113853019	113853236
									chr7	113858589	113858939
									chr7	113859554	113859761
									chr7	113860000	113860291
									chr7	113929757	113929967
									chr7	113960527	113960796
									chr7	114049596	114049943
									chr7	114050578	114050803
									chr7	114076208	114076481
									chr7	114082924	114083255
									chr7	114084573	114084783
									chr7	114085147	114085583
									chr7	114087027	114087355
									chr7	114088095	114088343
									chr7	114114599	114114892
									chr7	114119565	114119775
									chr7	114119777	114120194
									chr7	114169295	114169624
									chr7	114251266	114251538
									chr7	114550756	114551031
									chr7	114580599	114580844
									chr7	114727374	114727616
									chr7	114901310	114901656
									chr7	114921950	114922237
									chr7	115082962	115083199
									chr7	115101070	115101506
									chr7	115106307	115106801
									chr7	115134967	115135185
									chr7	115148815	115149141
									chr7	115155702	115156134
									chr7	115369369	115369643
									chr7	115562645	115563078
									chr7	116617366	116617597
									chr7	117211531	117211772
									chr7	129261779	129262035
									chr7	134202033	134202236
									chr7	150459226	150459467
									chr8	23755457	23755697
									chr8	25831734	25832088
									chr8	26267871	26268072
									chr8	28977003	28977212
									chr8	34203614	34203832
									chr8	36856819	36857034
									chr8	37357422	37357685
									chr8	38294697	38294898
									chr8	53319787	53320019
									chr8	57286157	57286413
									chr8	59976226	59976458
									chr8	60034899	60035156
									chr8	60104993	60105233
									chr8	61658754	61659000
									chr8	61867988	61868276
									chr8	64285027	64285262
									chr8	64681667	64681931
									chr8	65341874	65342117
									chr8	65659682	65659880
									chr8	65776088	65776312
									chr8	66311792	66312338
									chr8	66484481	66484774
									chr8	72126618	72126851
									chr8	77122896	77123187
									chr8	77303763	77304031
									chr8	77750090	77750293
									chr8	77754900	77755140
									chr8	77771087	77771311
									chr8	77773765	77773980
									chr8	77853531	77853970
									chr8	78335762	78336083
									chr8	78470987	78471231
									chr8	93963760	93963990
									chr8	94662215	94662415
									chr8	100032880	100033086
									chr8	103383630	103383882
									chr8	103384193	103384409
									chr8	105950434	105950697
									chr8	105950790	105951000
									chr8	106171390	106171921
									chr8	106224911	106225156
									chr8	106403162	106403413
									chr8	106406724	106407049
									chr8	106435631	106435914
									chr8	106531766	106532064
									chr8	106674230	106674442
									chr8	106722448	106722653
									chr8	106813570	106813905
									chr8	106828825	106829075
									chr8	110415743	110416006
									chr8	116501014	116501348
									chr8	117598448	117598729
									chr8	117739573	117739792
									chr8	130923145	130923353
									chr9	2149729	2149952
									chr9	3208368	3208716
									chr9	3260388	3260615
									chr9	6486899	6487126
									chr9	6487158	6487387
									chr9	8304245	8304455
									chr9	14076423	14076634
									chr9	14092368	14092592
									chr9	14283072	14283274
									chr9	14288784	14289035
									chr9	14296963	14297222
									chr9	15833505	15833733
									chr9	15962712	15962912
									chr9	16258381	16258596
									chr9	16439321	16439546
									chr9	16587260	16587526
									chr9	16793505	16793835
									chr9	16857719	16857919
									chr9	17313160	17313998
									chr9	17477455	17477701
									chr9	22347144	22347350
									chr9	23681767	23681970
									chr9	23682371	23682585
									chr9	36968927	36969148
									chr9	37134867	37135141
									chr9	37169537	37169754
									chr9	37205207	37205445
									chr9	37241481	37241885
									chr9	37314327	37314659
									chr9	37314661	37314959
									chr9	37317557	37317767
									chr9	37327415	37327706
									chr9	75598304	75598526
									chr9	75888614	75888831
									chr9	80436275	80436490
									chr9	81061427	81061630
									chr9	81384664	81384888
									chr9	81435815	81436119
									chr9	82901995	82902242
									chr9	82917528	82917894
									chr9	83199703	83199951
									chr9	83200154	83200440
									chr9	83474629	83474947
									chr9	84080094	84080303
									chr9	84417711	84417983
									chr9	84566169	84566381
									chr9	84699833	84700042
									chr9	84700078	84700282
									chr9	85773930	85774234
									chr9	85778581	85778792
									chr9	88748283	88748499
									chr9	97298411	97298614
									chr9	107778500	107778709
									chr9	108418177	108418425
									chr9	108734432	108734660
									chr9	119628897	119629100
									chr9	120753201	120753435
									chr9	124650124	124650350
									chr9	125579317	125579628
									chr9	125594614	125594860
									chr9	125803417	125803645
									chr9	125810285	125810554
									chr9	127181423	127181681
									chr9	127263498	127263705
									chr9	127343798	127344151
									chr9	127436011	127436255
									chr9	127446635	127447021
									chr9	127454366	127454613
									chr9	127472177	127472527
									chr9	127557422	127557784
									chr9	127561347	127561573
									chr9	127561598	127561980
									chr9	127565599	127565951
									chr9	127566379	127566598
									chr9	127645633	127646090
									chr9	127647468	127647695
									chr9	127654181	127654466
									chr9	127685792	127686267
									chr9	127687583	127687853
									chr9	127696730	127697042
									chr9	127706792	127707044
									chr9	127712254	127712713
									chr9	127717766	127718078
									chr9	127859872	127860094
									chr9	127887141	127887352
									chr9	127909954	127910168
									chr9	128037704	128037940
									chr9	128185460	128185680
									chr9	128239452	128239681
									chr9	128239699	128240068
									chr9	134485344	134485584
									chrX	21444481	21444791
									chrX	24733340	24733633
									chrX	24774778	24775166
									chrX	24804734	24804941
									chrX	24804943	24805370
									chrX	24825789	24826848
									chrX	24827341	24827710
									chrX	24856432	24856804
									chrX	24918133	24918467
									chrX	24918469	24919075
									chrX	24920394	24920641
									chrX	24927474	24927716
									chrX	24927747	24928169
									chrX	24929317	24929661
									chrX	24978190	24978594
									chrX	25311338	25311596
									chrX	32276410	32276617
									chrX	33267267	33267508
									chrX	39823054	39823281
									chrX	41091863	41092072
									chrX	41093284	41093631
									chrX	41093640	41093973
									chrX	41264294	41264495
									chrX	44804147	44804399
									chrX	53605447	53605651
									chrX	53605764	53605974
									chrX	70682873	70683156
									chrX	76835906	76836129
									chrX	110276307	110276539
									chrX	122441471	122441777
									chrX	122587416	122587658
									chrX	122924541	122924783
									chrX	123063145	123063361
									chrX	123063835	123064111
									chrX	124087649	124087885
									chrX	128408717	128408976
									chrX	134531971	134532195
									chrX	135119022	135119276
									chrX	136181348	136181552
									chrX	136565406	136565615
									chrX	136892358	136892574
									chrX	138997793	138998236
									chrX	138998238	138998445
									chrX	139160377	139160678
									chrX	139502567	139503020
									chrX	147637030	147637244
