# Supplementary material for: Abnormal Dosage of Ultraconserved Elements Is Highly Disfavored in Healthy Cells but Not Cancer Cells
Source: PLoS Genet. 2014 Oct 23;10(10):e1004646. doi: 10.1371/journal.pgen.1004646 (PMC4207606; doi:10.1371/journal.pgen.1004646)
Supplement: Table S3 — Investigation of the robustness of depletion and enrichment analyses to the genome coverage and median size of CNV datasets. A: Establishment of a lower limit for genome coverage for depletion and enrichment analyses. We were concerned that the small genome coverage of some CNV datasets would make the datasets inappropriate for our analyses, even though we had observed significant depletion of UCEs from datasets with as little as 26 Mb of genome coverage. To further explore the impact of genome coverage, we ‘shrank’ classicalCNV datasets by iteratively removing bases from each end of every CNV region to produce datasets with increasingly smaller CNVs and genome coverage and then assessed the modified dataset for depletion of UCEs. These tables show the effect of decreasing median CNV size and overall genome coverage (bp) of the Jakobsson 2008 [61] and Campbell 2011 [60] classicalCNV datasets, both of which show depletion for UCEs. Significance of depletion (P = 0.034, obs/exp = 0.369) was retained for the Jakobsson 2008 dataset even when genome coverage was reduced to 30 Mb. However, under 20Mb, the expected overlaps were no longer normally distributed. With the Campbell 2011 dataset, depletion was maintained with all levels of genome coverage, the lowest tested being as little as 10 Mb (P = 0.042, obs/exp = 0.000). Similarly to the Jakobsson 2008 dataset, the expected overlaps for the Campbell 2011 dataset were not consistently normally distributed when genome coverage was 20 Mb or less. Taking all these observations into account, we chose 20 Mb as the lower limit of genome coverage for our analyses. We also pooled CNV datasets together to achieve larger datasets, in which we would have more confidence. B: Analysis of enlarged classicalCNV datasets for UCE depletion. Reproduced from Results. Importantly, large genome coverage and CNA size are unlikely to explain enrichment or loss of depletion of UCEs in cancerCNA datasets, and three findings support this statement [file pgen.1004646.s004.xls]

## Sheet: A Lower coverage limit
Table S3: Investigation of the robustness of depletion and enrichment analyses to the genome coverage and median size of CNV datasets.
A: Establishment of a lower limit for genome coverage for depletion and enrichment analyses.
				Observed overlap		Expected overlap						Result
Dataset name	Dataset coverage (bp)	UCE type*	Number of UCEs tested	Number of UCEs	bp	Mean (bp)	Standard Deviation (bp)	Minimum (bp)	Maximum (bp)	KS-test P-value†	Normally distributed α=0.05?	Proportion‡	P-value	obs/exp	Z-test 1-tailed α=0.05
Jakobsson 2008	149,633,986 (no reduction)	all	896	11	2590	8402	1579.28	2741	13759	0.363199	Yes	0	1.2×10-4	0.30826	Depleted
Jakobsson 2008	90000000	all	896	10	2341	7632	1458.12	4012	13459	0.393527	Yes	0	1.4×10-4	0.306735	Depleted
Jakobsson 2008	80000000	all	896	8	1912	6801	1404.31	3213	11308	0.822841	Yes	0	2.5×10-4	0.281135	Depleted
Jakobsson 2008	70000000	all	896	8	1912	5855	1250.32	2278	10013	0.854729	Yes	0	0.000806351	0.326558	Depleted
Jakobsson 2008	60000000	all	896	8	1912	5016	1216.88	1735	10003	0.00581352	No	0.001	NA	0.38118	NA
Jakobsson 2008	50000000	all	896	7	1672	4237	1113.42	1214	7701	0.144082	Yes	0.005	0.0106193	0.394619	Depleted
Jakobsson 2008	40000000	all	896	5	1124	3482	1020.48	272	7199	0.788781	Yes	0.004	0.0104253	0.322803	Depleted
Jakobsson 2008	30000000	all	896	4	923	2499	861.03	427	6685	0.194448	Yes	0.019	0.0335976	0.369348	Depleted
Jakobsson 2008	25000000	all	896	4	923	2103	759.698	0	4647	0.45858	Yes	0.048	0.0601818	0.438897	Not depleted
Jakobsson 2008	20000000	all	896	4	923	1654	673.194	0	4624	0.194448	Yes	0.138	0.138769	0.558041	Not depleted
Jakobsson 2008	15000000	all	896	3	705	1242	600.688	0	3936	0.00913574	No	0.18	NA	0.567633	NA
Jakobsson 2008	10000000	all	896	1	255	830	495.669	0	3004	0.0410103	No	0.13	NA	0.307229	NA
Jakobsson 2008	9000000	all	896	1	255	757	461.962	0	2516	0.0464417	No	0.157	NA	0.336856	NA
Jakobsson 2008	8000000	all	896	1	255	683	460.228	0	2484	0.0162251	No	0.209	NA	0.373353	NA
Jakobsson 2008	7000000	all	896	0	0	599	434.301	0	2445	1.5×10-4	No	0.101	NA	0	NA
Jakobsson 2008	6000000	all	896	0	0	508	398.737	0	2085	2.9×10-5	No	0.148	NA	0	NA
Jakobsson 2008	5000000	all	896	0	0	411	337.058	0	1837	1.3×10-7	No	0.198	NA	0	NA
Jakobsson 2008	4000000	all	896	0	0	339	320.067	0	1832	8.3×10-12	No	0.277	NA	0	NA
Jakobsson 2008	3000000	all	896	0	0	250	274.221	0	1866	3.0×10-19	No	0.371	NA	0	NA
Jakobsson 2008	2000000	all	896	0	0	159	211.956	0	1208	2.0×10-49	No	0.509	NA	0	NA
Jakobsson 2008	1000000	all	896	0	0	78	144.359	0	873	1.5×10-90	No	0.689	NA	0	NA
				Observed overlap		Expected overlap						Result
Dataset name	Dataset coverage (bp)	UCE type*	Number of UCEs tested	Number of UCEs	bp	Mean (bp)	Standard Deviation (bp)	Minimum (bp)	Maximum (bp)	KS-test P-value†	Normally distributed α=0.05?	Proportion‡	P-value	obs/exp	Z-test 1-tailed α=0.05
Campbell 2011	25,524,939 (no reduction)	all	896	0	0	2187	761.07	66	5608	0.257511	Yes	0	0.00202921	0	Depleted
Campbell 2011	24000000	all	896	0	0	2065	731.135	215	4746	0.393527	Yes	0	0.00236864	0	Depleted
Campbell 2011	22000000	all	896	0	0	1856	762.415	0	4845	0.334416	Yes	0.003	0.00745885	0	Depleted
Campbell 2011	20000000	all	896	0	0	1750	726.558	0	4443	0.018636	No	0.002	NA	0	NA
Campbell 2011	19000000	all	896	0	0	1561	675.009	0	4221	0.0361409	No	0.002	NA	0	NA
Campbell 2011	18000000	all	896	0	0	1494	654.719	0	4107	0.104803	Yes	0.001	0.0112477	0	Depleted
Campbell 2011	17000000	all	896	0	0	1421	626.613	0	3948	0.00112979	No	0.005	NA	0	NA
Campbell 2011	16000000	all	896	0	0	1332	614.545	0	3981	0.640605	Yes	0.003	0.0151	0	Depleted
Campbell 2011	15000000	all	896	0	0	1277	583.823	0	3743	0.716134	Yes	0.002	0.0143601	0	Depleted
Campbell 2011	14000000	all	896	0	0	1178	593.899	0	3441	0.018636	No	0.013	NA	0	NA
Campbell 2011	13000000	all	896	0	0	1083	554.86	0	3561	0.0361409	No	0.012	NA	0	NA
Campbell 2011	12000000	all	896	0	0	981	541.905	0	3004	0.144082	Yes	0.022	0.0351261	0	Depleted
Campbell 2011	11000000	all	896	0	0	935	496.508	0	3039	0.0591972	Yes	0.023	0.0298398	0	Depleted
Campbell 2011	10000000	all	896	0	0	861	496.697	0	2534	0.0839056	Yes	0.044	0.0415079	0	Depleted
We were concerned that the small genome coverage of some CNV datasets would make the datasets inappropriate for our analyses, even though we had observed significant depletion of UCEs from datasets with as little as 26 Mb of genome coverage. To further explore the impact of genome coverage, we ‘shrank’ classicalCNV datasets by iteratively removing bases from each end of every CNV region to produc…
*These analyses used the 896 HMR-HDM-HC UCEs.
† The Kolmogorov–Smirnov (KS) test produces a significant p value (<=0.05) if the expected bp overlaps deviate from a normal distribution.
‡ The proportion of expected bp overlaps equal to, or more extreme than, the observed UCE bp overlap.
NA: Not applicable: expected overlaps were not normally distributed, so Z-test results are not presented.

## Sheet: B Enlarged datasets
Table S3: Investigation of the robustness of depletion and enrichment analyses to the genome coverage and median size of CNV datasets.
B: Analysis of enlarged classicalCNV datasets for UCE depletion.
							Observed overlap		Expected overlap						Result
Dataset name	Size of flanks added on each side of each CNV (Mb)	Dataset coverage (bp)	Proportion of genome covered (%)	Median CNV region size (bp)	UCE type*	Number of UCEs tested	Number of UCEs	bp	Mean (bp)	Standard Deviation (bp)	Minimum (bp)	Maximum (bp)	KS-test P-value†	Normally distributed α=0.05?	Proportion‡	P-value	obs/exp	Z-test 1-tailed α=0.05
Jakobsson 2008	0	149000000	0.0483698	70472	all	896	17	3922	12625	1795.15	7407	18909	0.910109	Yes	0	6.2×10-7	0.310653	Depleted
Jakobsson 2008	0.1	380000000	0.123359	284677	all	896	48	12556	31916	2928.86	21343	41300	0.967244	Yes	0	1.9×10-11	0.393408	Depleted
Jakobsson 2008	0.5	1002000000	0.325279	1099265	all	896	165	43475	83420	3918.24	71603	100709	0.753047	Yes	0	<1×10-17	0.521158	Depleted
Jakobsson 2008	0.7	1229000000	0.398969	1507930	all	896	231	60438	102256	4128.83	90829	113720	0.602803	Yes	0	<1×10-17	0.591046	Depleted
Jakobsson 2008	0.9	1420000000	0.460974	1903208	all	896	279	72774	117661	4227.58	102651	132628	0.493113	Yes	0	<1×10-17	0.618506	Depleted
Jakobsson 2008	1	1506000000	0.488892	2099265	all	896	301	78135	124469	4127.07	109556	137604	0.425347	Yes	0	<1×10-17	0.627747	Depleted
Jakobsson 2008	2.5	2270004000	0.73691	3484940	all	896	600	160437	184706	3522.75	174218	194297	0.932825	Yes	0	2.8×10-12	0.868607	Depleted
Jakobsson 2008	3.5	2544000000	0.825857	2244345	all	896	730	196231	204463	3053.99	195094	214309	0.640605	Yes	0.003	0.0035143	0.959738	Depleted
Jakobsson 2008	4	2645000000	0.858645	2044829	all	896	761	204859	211580	2754.41	201627	220729	0.67851	Yes	0.009	0.0073419	0.968234	Depleted
							Observed overlap		Expected overlap						Result
Dataset name	Size of flanks added on each side of each CNV (Mb)	Dataset coverage (bp)	Proportion of genome covered (%)	Median CNV region size (bp)	UCE type*	Number of UCEs tested	Number of UCEs	bp	Mean (bp)	Standard Deviation (bp)	Minimum (bp)	Maximum (bp)	KS-test P-value†	Normally distributed α=0.05?	Proportion‡	P-value	obs/exp	Z-test 1-tailed α=0.05
Campbell 2011	0	26000000	0.00844036	4349	all	896	0	0	2160	790.445	209	5598	0.528796	Yes	0	0.00314147	0	Depleted
Campbell 2011	0.1	234000000	0.0759633	205012	all	896	40	11492	19544	2256.4	12924	25838	0.565438	Yes	0	1.8×10-4	0.588007	Depleted
Campbell 2011	0.5	876000000	0.284375	1009981	all	896	230	61157	73216	4091.68	58382	87717	0.640605	Yes	0.003	0.00160334	0.835296	Depleted
Campbell 2011	0.7	1120000000	0.363585	1421921	all	896	313	83159	93977	4022.31	81595	105760	0.753047	Yes	0.002	0.00357797	0.884887	Depleted
Campbell 2011	0.9	1329000000	0.431432	1834237	all	896	368	99613	111181	4340.55	98202	128072	0.640605	Yes	0.005	0.00384827	0.895953	Depleted
Campbell 2011	1	1424000000	0.462272	2090157	all	896	219	58272	72037	3831.94	60984	83397	0.565438	Yes	0	0.000163967	0.808918	Depleted
Campbell 2011	2.5	2302000000	0.747297	8378737	all	896	670	181257	190448	3309.71	180384	199886	0.602803	Yes	0.001	0.00274336	0.95174	Depleted
Campbell 2011	3.5	2568000000	0.833648	12482817	all	896	767	207539	211489	2836.86	202949	219396	0.640605	Yes	0.088	0.0819031	0.981323	Not depleted
Campbell 2011	4	2650000000	0.860268	15296475	all	896	790	213384	217686	2498.49	208624	225231	0.334416	Yes	0.048	0.042549	0.980238	Not depleted
Reproduced from Results. Importantly, large genome coverage and CNA size are unlikely to explain enrichment or loss of depletion of UCEs in cancerCNA datasets, and three findings support this statement. First, the broad range of genome coverage for cancerCNA datasets showing enrichment or loss of depletion (from 90.15% for Walker 2012 cancerCNAs to 3.86% for TCGARN 2012 colon cancerCNAs) overlaps…
*These analyses used the 896 HMR-HDM-HC UCEs.
† The Kolmogorov–Smirnov (KS) test produces a significant p value (<=0.05) if the expected bp overlaps deviate from a normal distribution.
‡ The proportion of expected bp overlaps equal to, or more extreme than, the observed UCE bp overlap.
NA: Not applicable: expected overlaps were not normally distributed, so Z-test results are not presented.
