# Supplementary material for: Abnormal Dosage of Ultraconserved Elements Is Highly Disfavored in Healthy Cells but Not Cancer Cells
Source: PLoS Genet. 2014 Oct 23;10(10):e1004646. doi: 10.1371/journal.pgen.1004646 (PMC4207606; doi:10.1371/journal.pgen.1004646)
Supplement: Table S4 — Analyses of all (A) de nov°CNVs, (B) cancerCNAs, (C) somaticCNVs, and (D) iPSCNVs. (XLS) [file pgen.1004646.s005.xls]

## Sheet: A de novoCNVs
Table S4: Analyses of all (A) de novoCNVs, (B) cancerCNAs, (C) somaticCNVs, and (D) iPSCNVs.
A: de novoCNVs.
				Observed overlap		Expected overlap						Result
Pooled de novoCNVs		UCE type*	Number of UCEs tested	Number of UCEs	bp	Mean (bp)	Standard Deviation (bp)	Minimum (bp)	Maximum (bp)	KS-test P-value†	Normally distributed α=0.05?	Proportion‡	P-value	obs/exp	Z-test 1-tailed α=0.05
Number of regions:	25	all	896	4	967	2447	866.313	434	5727	0.116773	Yes	0.024	0.0437821	0.395178	Depleted
Median CNV size (bp):	313928	intergenic	301	0	0	661	426.375	0	2358	0.0122242	No	0.079	NA	0	NA
Coverage (bp):	28727028	intronic	416	2	554	1338	625.848	0	3755	0.234995	Yes	0.095	0.105158	0.414051	Not depleted
Proportion of genome covered (%):	0.00932564	exonic	179	2	413	624	383.35	0	2176	0.0666313	Yes	0.271	0.291019	0.661859	Not depleted
Xu 2008
Number of regions:	2	This dataset falls below the minimum coverage of 20 Mb (Table S3, section A), so an individual analysis was not performed.
Median CNV size (bp):	2804451
Coverage (bp):	5608902
Proportion of genome covered (%):	0.00182081
Itsara 2010
Number of regions:	6	This dataset falls below the minimum coverage of 20 Mb (Table S3, section A), so an individual analysis was not performed.
Median CNV size (bp):	580485
Coverage (bp):	13822509
Proportion of genome covered (%):	0.00448719
Malhotra 2011
Number of regions:	4	This dataset falls below the minimum coverage of 20 Mb (Table S3, section A), so an individual analysis was not performed.
Median CNV size (bp):	40950
Coverage (bp):	1522081
Proportion of genome covered (%):	0.000494111
Sanders 2011
Number of regions:	14	This dataset falls below the minimum coverage of 20 Mb (Table S3, section A), so an individual analysis was not performed.
Median CNV size (bp):	284260
Coverage (bp):	8,5832,15
Proportion of genome covered (%):	0.00278636
*These analyses used the 896 HMR-HDM-HC UCEs.
† The Kolmogorov–Smirnov (KS) test produces a significant p value (<=0.05) if the expected bp overlaps deviate from a normal distribution.
‡ The proportion of expected bp overlaps equal to, or more extreme than, the observed UCE bp overlap.
NA: Not applicable: expected overlaps were not normally distributed, so Z-test results are not presented.

## Sheet: B cancerCNAs
Table S4: Analyses of all (A) de novoCNVs, (B) cancerCNAs, (C) somaticCNVs, and (D) iPSCNVs.
B: cancerCNAs.
				Observed overlap		Expected overlap						Result
Pooled cancerCNAs		UCE type*	Number of UCEs tested	Number of UCEs	bp	Mean (bp)	Standard Deviation (bp)	Minimum (bp)	Maximum (bp)	KS-test P-value†	Normally distributed α=0.05?	Proportion‡	P-value	obs/exp	Z-test 2-tailed α=0.05
Number of regions:	177	all	896	642	171554	157016	3963.24	144934	170624	0.788781	Yes	0	1.2×10-4	1.09259	Enriched
Median CNA size (bp):	1954037	intergenic	301	203	52772	50494	2225.23	42516	56545	0.129844	Yes	0.149	0.152985	1.04511	Neither
Coverage (bp):	1965601352	intronic	416	321	88460	77572	2914.42	67406	85480	0.602803	Yes	0	9.4×10-5	1.14036	Enriched
Proportion of genome covered (%):	0.638092	exonic	179	118	30322	30100	1627.47	24359	35421	0.716134	Yes	0.443	0.445749	1.00738	Neither
TCGARN 2008
Number of regions:	69	all	896	60	15670	16549	2091.2	10181	22997	0.67851	Yes	0.345	0.337121	0.946885	Neither
Median CNA size (bp):	810673	intergenic	301	20	5001	5131	1153.05	1977	9325	0.194448	Yes	0.473	0.455117	0.974664	Neither
Coverage (bp):	197115453	intronic	416	29	7986	8501	1589.42	4188	14050	0.753047	Yes	0.375	0.372962	0.939419	Neither
Proportion of genome covered (%):	0.0639895	exonic	179	11	2683	3659	948.608	1147	7700	0.363199	Yes	0.143	0.151769	0.73326	Neither
Walter 2009
Number of regions:	12	all	896	121	32312	29544	2651.92	21158	39126	0.97901	Yes	0.143	0.148295	1.09369	Neither
Median CNA size (bp):	16618359	intergenic	301	40	10549	9866	1566.97	4559	15077	0.854729	Yes	0.341	0.331464	1.06923	Neither
Coverage (bp):	348587234	intronic	416	61	16639	13782	1956.54	7781	20805	0.987501	Yes	0.068	0.0721137	1.2073	Neither
Proportion of genome covered (%):	0.113162	exonic	179	20	5124	4959	1078.15	2115	8771	0.602803	Yes	0.427	0.439184	1.03327	Neither
Beroukhim 2010
Number of regions:	148	all	896	172	46060	47042	3270.13	36804	57316	0.822841	Yes	0.383	0.381976	0.979125	Neither
Median CNA size (bp):	1484991	intergenic	301	61	16284	15224	1965.27	9757	22006	0.528796	Yes	0.299	0.294817	1.06963	Neither
Coverage (bp):	644156823	intronic	416	81	22045	23345	2349.45	16491	30879	0.393527	Yes	0.298	0.290022	0.944314	Neither
Proportion of genome covered (%):	0.209112	exonic	179	30	7731	8538	1354.66	4688	12875	0.932825	Yes	0.276	0.27568	0.905481	Neither
Bullinger 2010
Number of regions:	12	This dataset falls below the minimum coverage of 20 Mb (Table S3, section A), so an individual analysis was not performed.
Median CNA size (bp):	58864
Coverage (bp):	6276587
Proportion of genome covered (%):	0.00203756
Taylor 2010
Number of regions:	65	all	896	84	23669	19685	2384.37	12645	26556	0.194448	Yes	0.058	0.0473723	1.20239	Neither
Median CNA size (bp):	514001	intergenic	301	17	4608	6495	1310.91	2929	11259	0.565438	Yes	0.066	0.0750103	0.709469	Neither
Coverage (bp):	235876065	intronic	416	47	14219	9704	1603.48	4365	15078	0.67851	Yes	0.001	0.00243318	1.46527	Enriched
Proportion of genome covered (%):	0.0765723	exonic	179	20	4842	3753	964.2	902	6914	0.363199	Yes	0.14	0.129357	1.29017	Neither
TCGARN 2011
Number of regions:	108	all	896	259	67447	57988	3689.17	46727	68541	0.493113	Yes	0.005	0.00517383	1.16312	Enriched
Median CNA size (bp):	1192520	intergenic	301	86	22946	18459	1928.79	12093	25595	0.0361409	No	0.012	NA	1.24308	NA
Coverage (bp):	739732455	intronic	416	129	33211	28897	2483.74	21465	37016	0.822841	Yes	0.044	0.0412024	1.14929	Neither
Proportion of genome covered (%):	0.240139	exonic	179	44	11290	11717	1610.64	7350	17407	0.716134	Yes	0.414	0.395461	0.963557	Neither
Curtis 2012
Number of regions:	44	all	896	51	13893	11872	1868.82	6333	18338	0.854729	Yes	0.141	0.139753	1.17023	Neither
Median CNA size (bp):	2007233	intergenic	301	17	4942	3392	954.573	690	7071	0.716134	Yes	0.055	0.0522132	1.45696	Neither
Coverage (bp):	141191084	intronic	416	21	5661	6474	1321.68	2631	10938	0.716134	Yes	0.266	0.269236	0.874421	Neither
Proportion of genome covered (%):	0.0458348	exonic	179	13	3290	3014	866.357	409	6060	0.45858	Yes	0.376	0.375024	1.09157	Neither
TCGARN 2012 breast
Number of regions:	54	all	896	156	42421	26852	2676.94	16549	34693	0.822841	Yes	0	3.0×10-9	1.57981	Enriched
Median CNA size (bp):	1767501	intergenic	301	47	11636	8467	1457.02	4493	13864	0.234995	Yes	0.018	0.0148154	1.37428	Enriched
Coverage (bp):	318859271	intronic	416	88	25473	13591	1913.24	8581	20987	0.334416	Yes	0	2.6×10-10	1.87426	Enriched
Proportion of genome covered (%):	0.103511	exonic	179	21	5312	5079	1090.73	1785	8735	0.67851	Yes	0.42	0.415422	1.04588	Neither
TCGARN 2012 colon
Number of regions:	41	all	896	26	6813	10016	1671.61	4923	16677	0.97901	Yes	0.021	0.0276748	0.680212	Neither
Median CNA size (bp):	1210764	intergenic	301	8	2300	2943	871.944	513	6083	0.393527	Yes	0.235	0.23043	0.781515	Neither
Coverage (bp):	118908635	intronic	416	9	2168	5531	1265.84	2065	10769	0.334416	Yes	0.001	0.00394511	0.391973	Depleted
Proportion of genome covered (%):	0.0386012	exonic	179	9	2345	2097	740.821	0	4410	0.334416	Yes	0.355	0.368902	1.11826	Neither
TCGARN 2012 squamous
Number of regions:	49	all	896	218	58477	51127	3423.71	41682	62489	0.97901	Yes	0.02	0.0159047	1.14376	Enriched
Median CNA size (bp):	3183217	intergenic	301	71	18621	16876	1958.93	10884	23440	0.999495	Yes	0.188	0.18652	1.1034	Neither
Coverage (bp):	614490122	intronic	416	114	31499	24708	2456.42	16938	33327	0.528796	Yes	0.006	0.00284965	1.27485	Enriched
Proportion of genome covered (%):	0.199482	exonic	179	33	8357	8650	1388.74	4540	14193	0.910109	Yes	0.414	0.41645	0.966127	Neither
Nik-Zainal 2012
Number of regions:	3	This dataset falls below the minimum coverage of 20 Mb (Table S3, section A), so an individual analysis was not performed.
Median CNA size (bp):	33196
Coverage (bp):	960898
Proportion of genome covered (%):	0.000311936
Robinson 2012
Number of regions:	33	all	896	60	16125	11569	1844.41	5432	18043	0.45858	Yes	0.01	0.0067526	1.39381	Enriched
Median CNA size (bp):	724207	intergenic	301	15	4573	3126	922.65	607	6291	0.0162251	No	0.068	NA	1.46289	NA
Coverage (bp):	137786785	intronic	416	33	8545	6691	1416.35	2682	11602	0.602803	Yes	0.102	0.0952667	1.27709	Neither
Proportion of genome covered (%):	0.0447296	exonic	179	12	3007	3012	889.718	324	6054	0.788781	Yes	0.525	0.497758	0.99834	Neither
Walker 2012
Number of regions:	130	all	896	893	240548	233338	1432.58	228592	237583	0.425347	Yes	0	2.4×10-7	1.0309	Enriched
Median CNA size (bp):	929772	intergenic	301	301	79375	76093	966.964	72938	78891	0.565438	Yes	0	3.4×10-4	1.04313	Enriched
Coverage (bp):	2776889121	intronic	416	415	116032	113669	913.809	110497	115860	0.281573	Yes	0	0.00485654	1.02079	Enriched
Proportion of genome covered (%):	0.90146	exonic	179	177	45141	44273	594.03	42064	45607	0.0244369	No	0.054	NA	1.01961	NA
Zhang 2012
Number of regions:	20	all	896	37	10028	12325	1934.28	6658	17355	0.0839056	Yes	0.12	0.11751	0.813631	Neither
Median CNA size (bp):	1308227	intergenic	301	15	4031	4137	1044.33	1067	7558	0.910109	Yes	0.473	0.459576	0.974378	Neither
Coverage (bp):	146911157	intronic	416	16	4464	5719	1321.38	2209	10632	0.67851	Yes	0.17	0.171117	0.780556	Neither
Proportion of genome covered (%):	0.0476917	exonic	179	6	1533	2323	758.763	497	4903	0.129844	Yes	0.147	0.148899	0.659923	Neither
Holmfeldt 2013
Number of regions:	14	This dataset falls below the minimum coverage of 20 Mb (Table S3, section A), so an individual analysis was not performed.
Median CNA size (bp):	45104
Coverage (bp):	7976561
Proportion of genome covered (%):	0.00258943
TCGARN 2013
Number of regions:	65	all	896	83	21061	28531	2709.37	20066	37500	0.932825	Yes	0.001	0.00291584	0.73818	Depleted
Median CNA size (bp):	579158	intergenic	301	26	6107	8356	1509.11	3896	13886	0.393527	Yes	0.071	0.0680753	0.730852	Neither
Coverage (bp):	339694670	intronic	416	47	12481	15282	2068.44	7767	21130	0.822841	Yes	0.093	0.0878423	0.816712	Neither
Proportion of genome covered (%):	0.110275	exonic	179	10	2473	6590	1250.8	2490	11014	0.425347	Yes	0	5.0×10-4	0.375266	Depleted
Weischenfeldt 2013
Number of regions:	2	This dataset falls below the minimum coverage of 20 Mb (Table S3, section A), so an individual analysis was not performed.
Median CNA size (bp):	1649381
Coverage (bp):	3298762
Proportion of genome covered (%):	0.00107088
classicalCNVs datasets called from cancer patients.
				Observed overlap		Expected overlap						Result
Curtis 2012 classicalCNVs		UCE type*	Number of UCEs tested	Number of UCEs	bp	Mean (bp)	Standard Deviation (bp)	Minimum (bp)	Maximum (bp)	KS-test P value†	Normally distributed α=0.05?	Proportion‡	P value	obs/exp	Z-test 2-tailed α=0.05
Number of regions:	1144	This dataset falls below the minimum coverage of 20 Mb (Table S3, section A), so an individual analysis was not performed.
Median CNA size (bp):	728
Coverage (bp):	9830079
Proportion of genome covered (%):	0.00319113
Walker 2012 classicalCNVs
Number of regions:	1841	all	896	343	92049	101953	4093.06	89881	114056	0.716134	Yes	0.013	0.00776652	0.902857	Depleted
Median CNA size (bp):	97578	intergenic	301	120	31479	33292	2327.94	26321	40859	0.95189	Yes	0.216	0.218049	0.945542	Neither
Coverage (bp):	1297121605	intronic	416	144	40124	49193	2856.81	40978	57763	0.967244	Yes	0	0.000750426	0.815645	Depleted
Proportion of genome covered (%):	0.421084	exonic	179	79	20446	21006	1751.43	15317	26654	0.45858	Yes	0.382	0.374583	0.973341	Neither
*These analyses used the 896 HMR-HDM-HC UCEs.
† The Kolmogorov–Smirnov (KS) test produces a significant p value (<=0.05) if the expected bp overlaps deviate from a normal distribution.
‡ The proportion of expected bp overlaps equal to, or more extreme than, the observed UCE bp overlap.
NA: Not applicable: expected overlaps were not normally distributed, so Z-test results are not presented.

## Sheet: C somaticCNVs
Table S4: Analyses of all (A) de novoCNVs, (B) cancerCNAs, (C) somaticCNVs, and (D) iPSCNVs.
C: somaticCNVs.
				Observed overlap		Expected overlap						Result
Pooled somaticCNVs		UCE type*	Number of UCEs tested	Number of UCEs	bp	Mean (bp)	Standard Deviation (bp)	Minimum (bp)	Maximum (bp)	KS-test P-value†	Normally distributed α=0.05?	Proportion‡	P-value	obs/exp	Z-test 2-tailed α=0.05
Number of regions:	136	all	896	487	130694	142562	4019.21	129579	154025	0.883962	Yes	0.004	0.00157444	0.916752	Depleted
Median CNV size (bp):	5085381	intergenic	301	158	41499	47382	2364.09	37787	53160	0.822841	Yes	0.008	0.00641452	0.875839	Depleted
Coverage (bp):	1693784490	intronic	416	229	63938	67771	2934.17	59921	77560	0.176322	Yes	0.099	0.0957196	0.943442	Neither
Proportion of genome covered (%):	0.549852	exonic	179	100	25257	25935	1736.63	20575	31498	0.97901	Yes	0.346	0.348116	0.973858	Neither
Piotrowski 2008
Number of regions:	6	This dataset falls below the minimum coverage of 20 Mb (Table S3, section A), so an individual analysis was not performed.
Median CNV size (bp):	96923
Coverage (bp):	628961
Proportion of genome covered (%):	0.0002
Forsberg 2012
Number of regions:	5	all	896	23	6576	4195	1061.39	1206	8483	0.281573	Yes	0.018	0.0124395	1.56758	Enriched
Median CNV size (bp):	13042608	intergenic	301	7	2008	1502	642.159	0	4241	0.0839056	Yes	0.212	0.215358	1.33688	Neither
Coverage (bp):	62737987	intronic	416	10	3054	1800	750.126	0	4637	0.932825	Yes	0.051	0.0472898	1.69667	Neither
Proportion of genome covered (%):	0.0203666	exonic	179	6	1514	651	405.56	0	2194	0.00262844	No	0.029	NA	2.32565	NA
Jacobs 2012
Number of regions:	60	all	896	265	69836	70178	3830.89	56161	82997	0.67851	Yes	0.459	0.464432	0.995127	Neither
Median CNV size (bp):	6145680	intergenic	301	89	22918	23090	2160.97	15340	31433	0.176322	Yes	0.475	0.46828	0.992551	Neither
Coverage (bp):	834915539	intronic	416	128	34792	33847	2676.23	25608	44341	0.565438	Yes	0.349	0.362003	1.02792	Neither
Proportion of genome covered (%):	0.271038	exonic	179	48	12126	12725	1591.91	8041	18015	0.565438	Yes	0.366	0.353355	0.952927	Neither
Laurie 2012
Number of regions:	104	all	896	264	69935	67605	3558.67	57659	77990	0.363199	Yes	0.259	0.256318	1.03446	Neither
Median CNV size (bp):	2137898	intergenic	301	87	22062	22157	2129.14	15358	29029	0.788781	Yes	0.476	0.482206	0.995712	Neither
Coverage (bp):	800853328	intronic	416	128	35326	32556	2728.15	24225	41952	0.932825	Yes	0.151	0.154972	1.08508	Neither
Proportion of genome covered (%):	0.259981	exonic	179	49	12547	13440	1612.3	7787	18129	0.45858	Yes	0.293	0.289834	0.933557	Neither
O'Huallachain 2012
Number of regions:	71	This dataset falls below the minimum coverage of 20 Mb (Table S3, section A), so an individual analysis was not performed.
Median CNV size (bp):	17232
Coverage (bp):	1556406
Proportion of genome covered (%):	0.0005
McConnell 2013
Number of regions:	81	all	896	221	60353	70021	3747.41	57504	81515	0.987501	Yes	0.005	0.00494122	0.861927	Depleted
Median CNV size (bp):	6156394	intergenic	301	66	17726	23773	2119.51	16192	31901	0.993193	Yes	0.002	0.00216529	0.745636	Depleted
Coverage (bp):	830925803	intronic	416	102	29225	32579	2684.47	22774	42008	0.932825	Yes	0.102	0.105758	0.89705	Neither
Proportion of genome covered (%):	0.26769	exonic	179	53	13402	11805	1550.31	7059	17837	0.281573	Yes	0.145	0.151478	1.13528	Neither
Analysis of combined dataset consisting of Forsberg 2012, Jacobs 2012, and Laurie 2012
				Observed overlap		Expected overlap						Result
Forsberg 2012 + Jacobs 2012 + Laurie 2012		UCE type*	Number of UCEs tested	Number of UCEs	bp	Mean (bp)	Standard Deviation (bp)	Minimum (bp)	Maximum (bp)	KS-test P value†	Normally distributed α=0.05?	Proportion‡	P value	obs/exp	Z-test 2-tailed α=0.05
Number of regions:	109	all	896	339	89178	98830	4213.16	85128	116778	0.932825	Yes	0.009	0.0109842	0.902337	Depleted
Median CNV size (bp):	3528549	intergenic	301	111	28278	32207	2362.95	23935	39347	0.307205	Yes	0.045	0.0481808	0.878008	Neither
Coverage (bp):	1175071143	intronic	416	164	44702	48266	2891.16	38949	56344	0.640605	Yes	0.11	0.108839	0.926159	Neither
Proportion of genome covered (%):	0.381463	exonic	179	64	16198	19161	1708.08	13782	25483	0.716134	Yes	0.04	0.0413971	0.845363	Neither
Investigation of age effects on UCE enrichment and depletion in somaticCNV datasets
Jacobs 2012 and Laurie 2012 datasets, segregated by age
				Observed overlap		Expected overlap						Result
Jacobs 2012 + Laurie 2012, under 60		UCE type*	Number of UCEs tested	Number of UCEs	bp	Mean (bp)	Standard Deviation (bp)	Minimum (bp)	Maximum (bp)	KS-test P value†	Normally distributed α=0.05?	Proportion‡	P value	obs/exp	Z-test 2-tailed α=0.05
Number of regions:	50	all	896	125	33994	26436	2526.09	19292	33806	0.67851	Yes	0	0.0013859	1.2859	Enriched
Median CNV size (bp):	1710833	intergenic	301	36	9525	9050	1485.14	4640	13867	0.0839056	Yes	0.368	0.374546	1.05249	Neither
Coverage (bp):	314329476	intronic	416	71	19950	12125	1839.89	7045	19335	0.234995	Yes	0	1.05478e-05	1.64536	Enriched
Proportion of genome covered (%):	0.102041	exonic	179	18	4519	4831	1090.41	1430	8399	0.967244	Yes	0.388	0.387389	0.935417	Neither
Jacobs 2012 + Laurie 2012, 60 and over
Number of regions:	92	all	896	324	84930	92177	4235.06	77609	105729	0.883962	Yes	0.042	0.0435228	0.92138	Neither
Median CNV size (bp):	4197339	intergenic	301	108	27522	29905	2258.33	22705	36562	0.716134	Yes	0.142	0.145665	0.920314	Neither
Coverage (bp):	1094006227	intronic	416	156	42082	45065	2920.54	35928	54345	0.45858	Yes	0.158	0.153536	0.933807	Neither
Proportion of genome covered (%):	0.355147	exonic	179	60	15326	17864	1762.83	11782	23380	0.257511	Yes	0.071	0.0749713	0.857927	Neither
*These analyses used the 896 HMR-HDM-HC UCEs.
† The Kolmogorov–Smirnov (KS) test produces a significant p value (<=0.05) if the expected bp overlaps deviate from a normal distribution.
‡ The proportion of expected bp overlaps equal to, or more extreme than, the observed UCE bp overlap.
NA: Not applicable: expected overlaps were not normally distributed, so Z-test results are not presented.

## Sheet: D iPSCNVs
Table S4: Analyses of all (A) de novoCNVs, (B) cancerCNAs, (C) somaticCNVs, and (D) iPSCNVs.
D: iPSCNVs.
				Observed overlap		Expected overlap						Result
Pooled low passage iPSCNVs		UCE type*	Number of UCEs tested	Number of UCEs	bp	Mean (bp)	Standard Deviation (bp)	Minimum (bp)	Maximum (bp)	KS-test P-value†	Normally distributed α=0.05?	Proportion‡	P-value	obs/exp	Z-test 2-tailed α=0.05
Number of regions:	935	all	896	15	3522	3235	1000.67	917	6702	0.493113	Yes	0.358	0.38713	1.08872	Neither
Median CNV size (bp):	23957	intergenic	301	3	673	1044	563.278	0	3405	0.0524861	Yes	0.262	0.255062	0.644636	Neither
Coverage (bp):	39926893	intronic	416	7	1858	1558	691.407	0	3825	0.00262844	No	0.31	NA	1.19255	NA
Proportion of genome covered (%):	0.013	exonic	179	5	991	715	428.258	0	2370	0.0244369	No	0.233	NA	1.38601	NA
Pooled medium passage iPSCNVs
Number of regions:	1071	all	896	13	3633	6006	1282.78	2807	10513	0.334416	Yes	0.02	0.0321652	0.604895	Neither
Median CNV size (bp):	29572	intergenic	301	2	487	1847	723.167	0	4730	0.0361409	No	0.02	NA	0.263671	NA
Coverage (bp):	73552513	intronic	416	5	1243	3047	965.63	753	6242	0.910109	Yes	0.02	0.0308664	0.407942	Neither
Proportion of genome covered (%):	0.0239	exonic	179	6	1903	1296	570.059	0	3578	0.788781	Yes	0.153	0.143483	1.46836	Neither
Pooled high passage iPSCNVs
Number of regions:	300	all	896	6	1279	3912	1033.18	746	7554	0.753047	Yes	0.003	0.00541019	0.326943	Depleted
Median CNV size (bp):	39982	intergenic	301	0	0	1209	581.536	0	3667	0.0361409	No	0.01	NA	0	NA
Coverage (bp):	50191807	intronic	416	2	416	2009	786.013	0	5542	0.213988	Yes	0.004	0.0213474	0.207068	Depleted
Proportion of genome covered (%):	0.0163	exonic	179	4	863	756	453.662	0	2640	0.0213618	No	0.376	NA	1.14153	NA
Hussein 2011 low passage
Number of regions:	913	all	896	13	2926	3086	942.604	899	7099	0.0666313	Yes	0.466	0.432606	0.948153	Neither
Median CNV size (bp):	23713	intergenic	301	3	673	1039	540.123	0	3233	0.257511	Yes	0.26	0.249005	0.647738	Neither
Coverage (bp):	37560216	intronic	416	6	1491	1480	678.086	0	4291	0.0278982	No	0.46	NA	1.00743	NA
Proportion of genome covered (%):	0.0121931	exonic	179	4	762	688	414.912	0	2532	0.000664416	No	0.378	NA	1.10756	NA
Hussein 2011 medium passage
Number of regions:	1025	all	896	12	3428	5196	1240.39	1654	9481	0.363199	Yes	0.069	0.0770276	0.659738	Neither
Median CNV size (bp):	28641	intergenic	301	2	487	1651	651.94	203	4207	0.0839056	Yes	0.019	0.0370949	0.294973	Neither
Coverage (bp):	63472135	intronic	416	4	1038	2644	859.247	613	5449	0.0938695	Yes	0.016	0.030806	0.392587	Neither
Proportion of genome covered (%):	0.0206049	exonic	179	6	1903	1111	537.217	0	3780	0.0464417	No	0.071	NA	1.71287	NA
Hussein 2011 high passage
Number of regions:	236	all	896	1	211	1980	760.933	201	4647	0.45858	Yes	0.001	0.010042	0.106566	Depleted
Median CNV size (bp):	32531	intergenic	301	0	0	548	382.601	0	2509	0.00262844	No	0.121	NA	0	NA
Coverage (bp):	24038416	intronic	416	1	211	1117	586.908	0	3940	0.176322	Yes	0.029	0.0613325	0.188899	Neither
Proportion of genome covered (%):	0.00780358	exonic	179	0	0	438	340.488	0	1807	5.4×10-5	No	0.187	NA	0	NA
Laurent 2011 low passage
Number of regions:	22	This dataset falls below the minimum coverage of 20 Mb (Table S3, section A), so an individual analysis was not performed.
Median CNV size (bp):	29868
Coverage (bp):	2209861
Proportion of genome covered (%):	0.0007
Laurent 2011 medium passage
Number of regions:	57	This dataset falls below the minimum coverage of 20 Mb (Table S3, section A), so an individual analysis was not performed.
Median CNV size (bp):	60862
Coverage (bp):	9782605
Proportion of genome covered (%):	0.0032
Laurent 2011 high passage
Number of regions:	66	all	896	5	1068	1962	768.468	202	4888	0.0122242	No	0.108	NA	0.544343	NA
Median CNV size (bp):	89724	intergenic	301	0	0	673	431.546	0	3112	0.00222903	No	0.07	NA	0	NA
Coverage (bp):	24976236	intronic	416	1	205	872	506.137	0	3030	0.0748471	Yes	0.049	0.0937811	0.235092	Neither
Proportion of genome covered (%):	0.0081	exonic	179	4	863	337	302.82	0	1755	1.4×10-10	No	0.064	NA	2.56083	NA
*These analyses used the 896 HMR-HDM-HC UCEs.
† The Kolmogorov–Smirnov (KS) test produces a significant p value (<=0.05) if the expected bp overlaps deviate from a normal distribution.
‡ The proportion of expected bp overlaps equal to, or more extreme than, the observed UCE bp overlap.
NA: Not applicable: expected overlaps were not normally distributed, so Z-test results are not presented.
