# Supplementary material for: Abnormal Dosage of Ultraconserved Elements Is Highly Disfavored in Healthy Cells but Not Cancer Cells
Source: PLoS Genet. 2014 Oct 23;10(10):e1004646. doi: 10.1371/journal.pgen.1004646 (PMC4207606; doi:10.1371/journal.pgen.1004646)
Supplement: Table S5 — Analysis of the number of times each UCE is overlapped by the individual cancerCNA datasets. (XLS) [file pgen.1004646.s006.xls]

## Sheet: Table S5
Table S5: Analysis of the number of times each UCE is overlapped by the individual cancerCNA datasets.
						Overlapped by
UCE_ID (see Table S2, tab E)	Chromosome	Start (hg18)	End (hg18)	UCE Type*	Gene	TCGARN 2008	Walter 2009	Beroukhim 2010	Bullinger 2010	Taylor 2010	TCGARN 2011	Curtis 2012	TCGARN 2012 breast	TCGARN 2012 colon	TCGARN 2012 squamous	Nik-Zainal 2012	Robinson 2012	Zhang 2012	Holmfeldt 2013	TCGARN 2013	Welschenfeldt 2013	Total number of individual cancerCNA datasets overlapping the UCE
UCE_167	chr11	131373155	131373376	intronic	NTM	0	1	1	0	0	1	0	1	0	1	0	0	0	0	1	0	6
UCE_1	chr1	10520284	10520493	intronic	PEX14	0	0	0	0	0	1	0	1	0	1	0	1	0	0	1	0	5
UCE_2	chr1	10576452	10576727	intronic	PEX14	0	0	0	0	0	1	0	1	0	1	0	1	0	0	1	0	5
UCE_3	chr1	10655146	10655423	intronic	CASZ1	0	0	0	0	0	1	0	1	0	1	0	1	0	0	1	0	5
UCE_4	chr1	10661366	10661591	intronic	CASZ1	0	0	0	0	0	1	0	1	0	1	0	1	0	0	1	0	5
UCE_5	chr1	10673752	10673981	intronic	CASZ1	0	0	0	0	0	1	0	1	0	1	0	1	0	0	1	0	5
UCE_6	chr1	10680836	10681199	intronic	CASZ1	0	0	0	0	0	1	0	1	0	1	0	1	0	0	1	0	5
UCE_7	chr1	10703938	10704151	intronic	CASZ1	0	0	0	0	0	1	0	1	0	1	0	1	0	0	1	0	5
UCE_8	chr1	10717708	10718008	intronic	CASZ1	0	0	0	0	0	1	0	1	0	1	0	1	0	0	1	0	5
UCE_9	chr1	10758720	10758975	intronic	CASZ1	0	0	0	0	0	1	0	1	0	1	0	1	0	0	1	0	5
UCE_10	chr1	10774405	10774627	intronic	CASZ1	0	0	0	0	0	1	0	1	0	1	0	1	0	0	1	0	5
UCE_76	chr1	241622879	241623126	intronic	SDCCAG8	1	0	1	0	0	1	0	1	0	0	0	0	0	0	1	0	5
UCE_77	chr1	241626828	241627089	intronic	SDCCAG8	1	0	1	0	0	1	0	1	0	0	0	0	0	0	1	0	5
UCE_78	chr1	241645800	241646078	intronic	SDCCAG8	1	0	1	0	0	1	0	1	0	0	0	0	0	0	1	0	5
UCE_79	chr1	241724084	241724320	intronic	AKT3/SDCCAG8	1	0	1	0	0	1	0	1	0	0	0	0	0	0	1	0	5
UCE_80	chr1	241962658	241962914	intronic	AKT3	1	0	1	0	0	1	0	1	0	0	0	0	0	0	1	0	5
UCE_135	chr10	131291632	131291882	intronic	MGMT	1	0	1	0	0	1	0	1	0	1	0	0	0	0	0	0	5
UCE_136	chr10	131336273	131336628	intronic	MGMT	1	0	1	0	0	1	0	1	0	1	0	0	0	0	0	0	5
UCE_137	chr10	131533139	131533342	intronic	EBF3	1	0	1	0	0	1	0	1	0	1	0	0	0	0	0	0	5
UCE_138	chr10	131533561	131533766	intronic	EBF3	1	0	1	0	0	1	0	1	0	1	0	0	0	0	0	0	5
UCE_139	chr10	131579222	131579434	intronic	EBF3	1	0	1	0	0	1	0	1	0	1	0	0	0	0	0	0	5
UCE_140	chr10	131581576	131581896	intronic	EBF3	1	0	1	0	0	1	0	1	0	1	0	0	0	0	0	0	5
UCE_141	chr10	131584139	131584398	intronic	EBF3	1	0	1	0	0	1	0	1	0	1	0	0	0	0	0	0	5
UCE_567	chr3	71109099	71109353	intronic	FOXP1	0	1	0	1	0	0	0	1	0	1	0	0	0	0	1	0	5
UCE_568	chr3	71135279	71135705	intronic	FOXP1	0	1	0	1	0	0	0	1	0	1	0	0	0	0	1	0	5
UCE_569	chr3	71182669	71182871	intronic	FOXP1	0	1	0	1	0	0	0	1	0	1	0	0	0	0	1	0	5
UCE_570	chr3	71186327	71186526	intronic	FOXP1	0	1	0	1	0	0	0	1	0	1	0	0	0	0	1	0	5
UCE_571	chr3	71373474	71373722	intronic	FOXP1	0	1	0	1	0	0	0	1	0	1	0	0	0	0	1	0	5
UCE_572	chr3	71523479	71523679	intronic	FOXP1	0	1	0	1	0	0	0	1	0	1	0	0	0	0	1	0	5
UCE_779	chr7	150459243	150459512	intronic	AGAP3	0	1	0	0	0	1	0	0	0	1	0	0	1	0	1	0	5
UCE_781	chr8	25831838	25832079	intronic	EBF2/PPP2R2A	0	0	1	0	1	1	0	1	0	0	0	0	0	0	1	0	5
UCE_99	chr10	79787213	79787414	intronic	AF086162	0	0	1	0	0	0	1	1	1	0	0	0	0	0	0	0	4
UCE_163	chr11	113605088	113605288	intronic	ZBTB16	0	1	1	0	0	1	0	0	0	0	0	0	0	0	1	0	4
UCE_283	chr15	35159460	35159704	intronic	MEIS2	1	0	1	0	0	0	0	1	0	0	0	0	0	0	1	0	4
UCE_322	chr16	77201511	77201721	intronic	WWOX	0	1	1	0	0	1	0	0	0	0	0	0	0	0	1	0	4
UCE_364	chr18	70477968	70478374	intronic	ZNF407	0	0	0	0	0	1	0	1	0	1	0	0	0	0	1	0	4
UCE_365	chr18	70486646	70487126	intronic	ZNF407	0	0	0	0	0	1	0	1	0	1	0	0	0	0	1	0	4
UCE_366	chr18	70492019	70492300	intronic	ZNF407	0	0	0	0	0	1	0	1	0	1	0	0	0	0	1	0	4
UCE_367	chr18	70492321	70492696	intronic	ZNF407	0	0	0	0	0	1	0	1	0	1	0	0	0	0	1	0	4
UCE_368	chr18	70500906	70501107	intronic	ZNF407	0	0	0	0	0	1	0	1	0	1	0	0	0	0	1	0	4
UCE_369	chr18	70637679	70637906	intronic	ZNF407	0	0	0	0	0	1	0	1	0	1	0	0	0	0	1	0	4
UCE_370	chr18	70697580	70697827	intronic	ZNF407	0	0	0	0	0	1	0	1	0	1	0	0	0	0	1	0	4
UCE_371	chr18	70721700	70721966	intronic	ZNF407	0	0	0	0	0	1	0	1	0	1	0	0	0	0	1	0	4
UCE_372	chr18	70866139	70866415	intronic	ZNF407	0	0	0	0	0	1	0	1	0	1	0	0	0	0	1	0	4
UCE_374	chr18	71054642	71054863	intronic	TSHZ1	0	0	0	0	0	1	0	1	0	1	0	0	0	0	1	0	4
UCE_375	chr18	71109235	71109472	intronic	TSHZ1	0	0	0	0	0	1	0	1	0	1	0	0	0	0	1	0	4
UCE_653	chr5	87728664	87728912	intronic	BC030122	0	1	1	0	0	1	0	0	0	1	0	0	0	0	0	0	4
UCE_655	chr5	88215380	88215580	intronic	MEF2C	0	1	1	0	0	1	0	0	0	1	0	0	0	0	0	0	4
UCE_54	chr1	97774870	97775074	intronic	DPYD	0	0	0	0	0	1	0	1	1	0	0	0	0	0	0	0	3
UCE_55	chr1	109041951	109042214	intronic	PRPF38B	0	0	0	0	0	1	0	1	1	0	0	0	0	0	0	0	3
UCE_109	chr10	102537108	102537315	intronic	PAX2	0	0	0	0	0	1	0	0	0	1	0	1	0	0	0	0	3
UCE_110	chr10	102553670	102553884	intronic	PAX2	0	0	0	0	0	1	0	0	0	1	0	1	0	0	0	0	3
UCE_111	chr10	102557781	102558064	intronic	PAX2	0	0	0	0	0	1	0	0	0	1	0	1	0	0	0	0	3
UCE_115	chr10	103201425	103201816	intronic	BTRC	0	0	0	0	0	1	0	0	0	1	0	1	0	0	0	0	3
UCE_116	chr10	103202029	103202252	intronic	BTRC	0	0	0	0	0	1	0	0	0	1	0	1	0	0	0	0	3
UCE_117	chr10	103233973	103234204	intronic	BTRC	0	0	0	0	0	1	0	0	0	1	0	1	0	0	0	0	3
UCE_118	chr10	103235802	103236078	intronic	BTRC	0	0	0	0	0	1	0	0	0	1	0	1	0	0	0	0	3
UCE_119	chr10	103257014	103257288	intronic	BTRC	0	0	0	0	0	1	0	0	0	1	0	1	0	0	0	0	3
UCE_120	chr10	114288169	114288394	intronic	VTI1A	0	0	0	0	0	1	0	0	1	1	0	0	0	0	0	0	3
UCE_121	chr10	114394213	114394441	intronic	VTI1A	0	0	0	0	0	1	0	0	1	1	0	0	0	0	0	0	3
UCE_122	chr10	114875438	114875703	intronic	TCF7L2	0	0	0	0	0	1	0	0	1	1	0	0	0	0	0	0	3
UCE_123	chr10	114895273	114895604	intronic	TCF7L2	0	0	0	0	0	1	0	0	1	1	0	0	0	0	0	0	3
UCE_166	chr11	124774613	124774839	intronic	PKNOX2	0	1	0	0	0	1	0	0	0	0	0	0	0	0	1	0	3
UCE_168	chr12	16606681	16606900	intronic	LMO3	0	1	0	0	1	0	0	1	0	0	0	0	0	0	0	0	3
UCE_169	chr12	16652443	16652688	intronic	Nbla03267	0	1	0	0	1	0	0	1	0	0	0	0	0	0	0	0	3
UCE_170	chr12	16652999	16653221	intronic	Nbla03267	0	1	0	0	1	0	0	1	0	0	0	0	0	0	0	0	3
UCE_195	chr13	34987207	34987424	intronic	NBEA	1	0	1	0	0	0	0	0	0	0	0	1	0	0	0	0	3
UCE_273	chr15	33706204	33706403	intronic	BC025664	1	0	0	0	0	0	0	1	0	0	0	0	0	0	1	0	3
UCE_275	chr15	34723969	34724171	intronic	C15orf41	1	0	0	0	0	0	0	1	0	0	0	0	0	0	1	0	3
UCE_276	chr15	34752685	34752990	intronic	C15orf41	1	0	0	0	0	0	0	1	0	0	0	0	0	0	1	0	3
UCE_277	chr15	34754073	34754304	intronic	C15orf41	1	0	0	0	0	0	0	1	0	0	0	0	0	0	1	0	3
UCE_278	chr15	34834594	34835150	intronic	C15orf41	1	0	0	0	0	0	0	1	0	0	0	0	0	0	1	0	3
UCE_279	chr15	34836162	34836418	intronic	C15orf41	1	0	0	0	0	0	0	1	0	0	0	0	0	0	1	0	3
UCE_280	chr15	34972957	34973170	intronic	MEIS2	1	0	0	0	0	0	0	1	0	0	0	0	0	0	1	0	3
UCE_281	chr15	35005304	35005509	intronic	MEIS2	1	0	0	0	0	0	0	1	0	0	0	0	0	0	1	0	3
UCE_282	chr15	35028579	35029113	intronic	MEIS2	1	0	0	0	0	0	0	1	0	0	0	0	0	0	1	0	3
UCE_349	chr18	22169590	22169853	intronic	TAF4B	0	0	1	0	0	1	0	0	0	0	0	0	0	0	1	0	3
UCE_594	chr3	170649696	170649977	intronic	MDS1	0	0	1	0	1	0	1	0	0	0	0	0	0	0	0	0	3
UCE_595	chr3	170676646	170676992	intronic	MDS1	0	0	1	0	1	0	1	0	0	0	0	0	0	0	0	0	3
UCE_596	chr3	181919551	181919993	intronic	DKFZp434A128	0	0	1	0	0	0	1	1	0	0	0	0	0	0	0	0	3
UCE_600	chr3	182893317	182893528	intronic	SOX2OT	1	0	1	0	0	0	1	0	0	0	0	0	0	0	0	0	3
UCE_609	chr4	54576470	54576966	intronic	CHIC2/PDGFRA	1	0	1	0	0	0	0	0	0	1	0	0	0	0	0	0	3
UCE_661	chr5	92837893	92838102	intronic	FLJ42709	0	1	1	0	0	0	0	0	0	1	0	0	0	0	0	0	3
UCE_663	chr5	93037105	93037387	intronic	FAM172A	0	1	1	0	0	0	0	0	0	1	0	0	0	0	0	0	3
UCE_664	chr5	93252142	93252485	intronic	FAM172A	0	1	1	0	0	0	0	0	0	1	0	0	0	0	0	0	3
UCE_665	chr5	93253263	93253872	intronic	FAM172A	0	1	1	0	0	0	0	0	0	1	0	0	0	0	0	0	3
UCE_666	chr5	93254722	93254930	intronic	FAM172A	0	1	1	0	0	0	0	0	0	1	0	0	0	0	0	0	3
UCE_667	chr5	93601603	93602108	intronic	AK130941	0	1	1	0	0	0	0	0	0	1	0	0	0	0	0	0	3
UCE_668	chr5	93621521	93621744	intronic	AK130941	0	1	1	0	0	0	0	0	0	1	0	0	0	0	0	0	3
UCE_669	chr5	93676475	93676692	intronic	AK130941	0	1	1	0	0	0	0	0	0	1	0	0	0	0	0	0	3
UCE_675	chr5	158076417	158076645	intronic	EBF1	0	1	0	0	0	1	0	0	0	1	0	0	0	0	0	0	3
UCE_676	chr5	158274416	158274665	intronic	EBF1	0	1	0	0	0	1	0	0	0	1	0	0	0	0	0	0	3
UCE_704	chr6	97770077	97770359	intronic	C6orf167	0	0	1	0	1	1	0	0	0	0	0	0	0	0	0	0	3
UCE_705	chr6	98015864	98016080	intronic	AK091365	0	0	1	0	1	1	0	0	0	0	0	0	0	0	0	0	3
UCE_706	chr6	98016158	98016357	intronic	AK091365	0	0	1	0	1	1	0	0	0	0	0	0	0	0	0	0	3
UCE_707	chr6	98223261	98223481	intronic	AK091365	0	0	1	0	1	1	0	0	0	0	0	0	0	0	0	0	3
UCE_714	chr6	101080704	101080933	intronic	ASCC3	0	0	1	0	1	1	0	0	0	0	0	0	0	0	0	0	3
UCE_814	chr8	116501021	116501231	intronic	TRPS1	0	1	1	0	0	0	0	0	0	0	0	0	1	0	0	0	3
UCE_815	chr8	117739456	117739708	intronic	EIF3H	0	1	1	0	0	0	0	0	0	0	0	0	1	0	0	0	3
UCE_862	chr9	134485346	134485590	intronic	DDX31	0	0	0	0	1	1	0	0	0	0	0	1	0	0	0	0	3
UCE_37	chr1	63438304	63438522	intronic	BC040309	0	0	0	0	0	1	1	0	0	0	0	0	0	0	0	0	2
UCE_41	chr1	87576973	87577234	intronic	LMO4	0	0	0	0	0	1	0	1	0	0	0	0	0	0	0	0	2
UCE_42	chr1	87594776	87595229	intronic	BC043534	0	0	0	0	0	1	0	1	0	0	0	0	0	0	0	0	2
UCE_50	chr1	91079251	91079459	intronic	AK022898	0	0	0	0	0	1	0	1	0	0	0	0	0	0	0	0	2
UCE_51	chr1	91625371	91625698	intronic	HFM1	0	0	0	0	0	1	0	1	0	0	0	0	0	0	0	0	2
UCE_93	chr10	77353823	77354110	intronic	C10orf11	0	0	1	0	0	0	1	0	0	0	0	0	0	0	0	0	2
UCE_94	chr10	77397189	77397411	intronic	C10orf11	0	0	1	0	0	0	1	0	0	0	0	0	0	0	0	0	2
UCE_95	chr10	77501489	77501706	intronic	C10orf11	0	0	1	0	0	0	1	0	0	0	0	0	0	0	0	0	2
UCE_96	chr10	77660545	77660848	intronic	C10orf11	0	0	1	0	0	0	1	0	0	0	0	0	0	0	0	0	2
UCE_97	chr10	77712288	77712497	intronic	C10orf11	0	0	1	0	0	0	1	0	0	0	0	0	0	0	0	0	2
UCE_98	chr10	77953630	77953860	intronic	C10orf11	0	0	1	0	0	0	1	0	0	0	0	0	0	0	0	0	2
UCE_124	chr10	118711137	118711377	intronic	KIAA1598	0	0	0	0	0	1	0	0	0	1	0	0	0	0	0	0	2
UCE_125	chr10	120064392	120064610	intronic	C10orf84	0	0	0	0	0	1	0	0	0	1	0	0	0	0	0	0	2
UCE_126	chr10	120065329	120065563	intronic	C10orf84	0	0	0	0	0	1	0	0	0	1	0	0	0	0	0	0	2
UCE_127	chr10	120066527	120066853	intronic	C10orf84	0	0	0	0	0	1	0	0	0	1	0	0	0	0	0	0	2
UCE_194	chr12	110073466	110073665	intronic	CUX2	0	0	0	0	0	1	0	0	0	0	0	0	0	0	1	0	2
UCE_204	chr13	71324991	71325280	intronic	DACH1	0	0	0	0	0	0	1	0	0	0	0	0	1	0	0	0	2
UCE_264	chr14	75571184	75571413	intronic	BCYRN1	1	0	0	0	0	0	0	1	0	0	0	0	0	0	0	0	2
UCE_308	chr16	51051808	51052125	intronic	TOX3	0	0	1	0	0	0	0	0	0	0	0	0	0	0	1	0	2
UCE_309	chr16	51052216	51052466	intronic	TOX3	0	0	1	0	0	0	0	0	0	0	0	0	0	0	1	0	2
UCE_310	chr16	51170714	51170914	intronic	BC034767	0	0	1	0	0	0	0	0	0	0	0	0	0	0	1	0	2
UCE_312	chr16	52211810	52212130	intronic	RPGRIP1L	0	0	1	0	0	0	0	0	0	0	0	0	0	0	1	0	2
UCE_326	chr17	32403725	32403960	intronic	AATF	0	0	0	0	0	0	0	0	0	0	0	1	0	0	1	0	2
UCE_327	chr17	32410599	32410866	intronic	AATF	0	0	0	0	0	0	0	0	0	0	0	1	0	0	1	0	2
UCE_330	chr17	43576789	43576995	intronic	SKAP1	0	0	0	0	0	0	0	0	0	0	0	1	0	0	1	0	2
UCE_351	chr18	22790805	22791010	intronic	CHST9	0	0	1	0	0	0	0	0	0	0	0	0	0	1	0	0	2
UCE_353	chr18	28963092	28963331	intronic	C18orf34	0	0	0	0	0	0	0	0	0	0	0	0	0	1	1	0	2
UCE_381	chr18	75103400	75103620	intronic	ATP9B	0	0	0	0	0	1	0	0	0	0	0	0	0	0	1	0	2
UCE_433	chr2	60615620	60615942	intronic	BCL11A	0	0	0	0	0	1	0	0	0	1	0	0	0	0	0	0	2
UCE_453	chr2	143631140	143631474	intronic	ARHGAP15	0	0	0	0	1	0	0	1	0	0	0	0	0	0	0	0	2
UCE_454	chr2	143635032	143635328	intronic	ARHGAP15	0	0	0	0	1	0	0	1	0	0	0	0	0	0	0	0	2
UCE_455	chr2	143821266	143821488	intronic	ARHGAP15	0	0	0	0	1	0	0	1	0	0	0	0	0	0	0	0	2
UCE_456	chr2	143828736	143829087	intronic	ARHGAP15	0	0	0	0	1	0	0	1	0	0	0	0	0	0	0	0	2
UCE_457	chr2	143875898	143876103	intronic	ARHGAP15	0	0	0	0	1	0	0	1	0	0	0	0	0	0	0	0	2
UCE_458	chr2	144096097	144096455	intronic	ARHGAP15	0	0	0	0	1	0	0	1	0	0	0	0	0	0	0	0	2
UCE_459	chr2	144153768	144154045	intronic	ARHGAP15	0	0	0	0	1	0	0	1	0	0	0	0	0	0	0	0	2
UCE_460	chr2	144157474	144158006	intronic	ARHGAP15	0	0	0	0	1	0	0	1	0	0	0	0	0	0	0	0	2
UCE_461	chr2	144159659	144159920	intronic	ARHGAP15	0	0	0	0	1	0	0	1	0	0	0	0	0	0	0	0	2
UCE_464	chr2	144428949	144429221	intronic	GTDC1	0	0	0	0	1	0	0	1	0	0	0	0	0	0	0	0	2
UCE_465	chr2	144429237	144429597	intronic	GTDC1	0	0	0	0	1	0	0	1	0	0	0	0	0	0	0	0	2
UCE_466	chr2	144431414	144431877	intronic	GTDC1	0	0	0	0	1	0	0	1	0	0	0	0	0	0	0	0	2
UCE_467	chr2	144478815	144479064	intronic	GTDC1	0	0	0	0	1	0	0	1	0	0	0	0	0	0	0	0	2
UCE_468	chr2	144542363	144542970	intronic	GTDC1	0	0	0	0	1	0	0	1	0	0	0	0	0	0	0	0	2
UCE_471	chr2	144877603	144877937	intronic	ZEB2	0	0	0	0	1	0	0	1	0	0	0	0	0	0	0	0	2
UCE_473	chr2	144904824	144905080	intronic	ZEB2	0	0	0	0	1	0	0	1	0	0	0	0	0	0	0	0	2
UCE_474	chr2	144913420	144913941	intronic	ZEB2	0	0	0	0	1	0	0	1	0	0	0	0	0	0	0	0	2
UCE_475	chr2	144917322	144917667	intronic	ZEB2	0	0	0	0	1	0	0	1	0	0	0	0	0	0	0	0	2
UCE_476	chr2	144926537	144926816	intronic	ZEB2	0	0	0	0	1	0	0	1	0	0	0	0	0	0	0	0	2
UCE_477	chr2	144929061	144929276	intronic	ZEB2	0	0	0	0	1	0	0	1	0	0	0	0	0	0	0	0	2
UCE_478	chr2	144974100	144974518	intronic	ZEB2	0	0	0	0	1	0	0	1	0	0	0	0	0	0	0	0	2
UCE_479	chr2	145348332	145348620	intronic	BC043549	0	0	0	0	1	0	0	1	0	0	0	0	0	0	0	0	2
UCE_540	chr20	20427432	20427640	intronic	RALGAPA2	1	0	0	0	0	0	0	0	1	0	0	0	0	0	0	0	2
UCE_544	chr20	51221267	51221502	intronic	TSHZ2	0	0	0	0	0	0	1	1	0	0	0	0	0	0	0	0	2
UCE_602	chr3	189672551	189672751	intronic	LPP	0	0	1	0	0	0	1	0	0	0	0	0	0	0	0	0	2
UCE_603	chr4	4574341	4574678	intronic	STX18	0	0	0	0	0	0	0	0	0	1	0	0	0	0	1	0	2
UCE_610	chr4	54656999	54657261	intronic	PDGFRA	0	0	1	0	0	0	0	0	0	1	0	0	0	0	0	0	2
UCE_620	chr4	113544166	113544392	intronic	ALPK1	0	0	0	0	0	1	0	0	0	1	0	0	0	0	0	0	2
UCE_623	chr4	151455833	151456149	intronic	LBA	0	0	0	0	0	0	0	0	0	1	0	0	0	0	1	0	2
UCE_624	chr4	151713402	151713641	intronic	LRBA	0	0	0	0	0	0	0	0	0	1	0	0	0	0	1	0	2
UCE_625	chr4	151713643	151713846	intronic	LRBA	0	0	0	0	0	0	0	0	0	1	0	0	0	0	1	0	2
UCE_626	chr4	151819928	151820208	intronic	LRBA	0	0	0	0	0	0	0	0	0	1	0	0	0	0	1	0	2
UCE_630	chr5	3565621	3565893	intronic	BC035019	0	0	0	0	1	0	0	0	0	0	0	0	0	0	1	0	2
UCE_641	chr5	77056724	77057196	intronic	TBCA	0	0	0	0	0	1	0	0	0	1	0	0	0	0	0	0	2
UCE_648	chr5	77394285	77394616	intronic	AP3B1	0	0	0	0	0	1	0	0	0	1	0	0	0	0	0	0	2
UCE_649	chr5	77459860	77460074	intronic	AP3B1	0	0	0	0	0	1	0	0	0	1	0	0	0	0	0	0	2
UCE_677	chr5	167265273	167265518	intronic	ODZ2	0	0	0	0	0	1	0	0	0	1	0	0	0	0	0	0	2
UCE_678	chr5	170350234	170350490	intronic	RANBP17	0	0	0	0	0	1	0	0	0	1	0	0	0	0	0	0	2
UCE_679	chr5	170350603	170350851	intronic	RANBP17	0	0	0	0	0	1	0	0	0	1	0	0	0	0	0	0	2
UCE_680	chr5	170391776	170392045	intronic	RANBP17	0	0	0	0	0	1	0	0	0	1	0	0	0	0	0	0	2
UCE_681	chr5	170560817	170561035	intronic	RANBP17	0	0	0	0	0	1	0	0	0	1	0	0	0	0	0	0	2
UCE_682	chr5	170561094	170561318	intronic	RANBP17	0	0	0	0	0	1	0	0	0	1	0	0	0	0	0	0	2
UCE_683	chr5	170562084	170562361	intronic	RANBP17	0	0	0	0	0	1	0	0	0	1	0	0	0	0	0	0	2
UCE_684	chr5	170635684	170635922	intronic	RANBP17	0	0	0	0	0	1	0	0	0	1	0	0	0	0	0	0	2
UCE_688	chr6	8413988	8414230	intronic	BC040612	0	0	1	0	0	1	0	0	0	0	0	0	0	0	0	0	2
UCE_689	chr6	10258249	10258453	intronic	MRDS1	0	0	1	0	0	1	0	0	0	0	0	0	0	0	0	0	2
UCE_740	chr7	69340575	69340785	intronic	AUTS2	0	0	1	0	0	0	0	0	0	1	0	0	0	0	0	0	2
UCE_741	chr7	69340813	69341113	intronic	AUTS2	0	0	1	0	0	0	0	0	0	1	0	0	0	0	0	0	2
UCE_742	chr7	69440911	69441196	intronic	AUTS2	0	0	1	0	0	0	0	0	0	1	0	0	0	0	0	0	2
UCE_743	chr7	69618716	69618928	intronic	AUTS2	0	0	1	0	0	0	0	0	0	1	0	0	0	0	0	0	2
UCE_744	chr7	69676312	69676511	intronic	AUTS2	0	0	1	0	0	0	0	0	0	1	0	0	0	0	0	0	2
UCE_748	chr7	113307810	113308014	intronic	PPP1R3A	0	1	0	0	0	0	0	0	0	1	0	0	0	0	0	0	2
UCE_749	chr7	113580948	113581180	intronic	FOXP2	0	1	0	0	0	0	0	0	0	1	0	0	0	0	0	0	2
UCE_750	chr7	113844334	113844981	intronic	FOXP2	0	1	0	0	0	0	0	0	0	1	0	0	0	0	0	0	2
UCE_751	chr7	113845421	113845694	intronic	FOXP2	0	1	0	0	0	0	0	0	0	1	0	0	0	0	0	0	2
UCE_752	chr7	113850251	113850613	intronic	FOXP2	0	1	0	0	0	0	0	0	0	1	0	0	0	0	0	0	2
UCE_753	chr7	113858432	113858936	intronic	FOXP2	0	1	0	0	0	0	0	0	0	1	0	0	0	0	0	0	2
UCE_754	chr7	113860091	113860291	intronic	FOXP2	0	1	0	0	0	0	0	0	0	1	0	0	0	0	0	0	2
UCE_755	chr7	113930071	113930292	intronic	FOXP2	0	1	0	0	0	0	0	0	0	1	0	0	0	0	0	0	2
UCE_756	chr7	113996554	113996855	intronic	FOXP2	0	1	0	0	0	0	0	0	0	1	0	0	0	0	0	0	2
UCE_757	chr7	114049595	114049853	intronic	FOXP2	0	1	0	0	0	0	0	0	0	1	0	0	0	0	0	0	2
UCE_758	chr7	114077044	114077382	intronic	FOXP2	0	1	0	0	0	0	0	0	0	1	0	0	0	0	0	0	2
UCE_759	chr7	114082493	114082813	intronic	FOXP2	0	1	0	0	0	0	0	0	0	1	0	0	0	0	0	0	2
UCE_760	chr7	114082901	114083240	intronic	FOXP2	0	1	0	0	0	0	0	0	0	1	0	0	0	0	0	0	2
UCE_761	chr7	114084617	114084896	intronic	FOXP2	0	1	0	0	0	0	0	0	0	1	0	0	0	0	0	0	2
UCE_762	chr7	114088137	114088344	intronic	FOXP2	0	1	0	0	0	0	0	0	0	1	0	0	0	0	0	0	2
UCE_763	chr7	114114562	114114776	intronic	FOXP2	0	1	0	0	0	0	0	0	0	1	0	0	0	0	0	0	2
UCE_764	chr7	114114778	114115012	intronic	FOXP2	0	1	0	0	0	0	0	0	0	1	0	0	0	0	0	0	2
UCE_765	chr7	114115899	114116178	intronic	FOXP2	0	1	0	0	0	0	0	0	0	1	0	0	0	0	0	0	2
UCE_777	chr7	115369353	115369576	intronic	TFEC	0	1	0	0	0	0	0	0	0	1	0	0	0	0	0	0	2
UCE_785	chr8	59976328	59976609	intronic	TOX	0	1	1	0	0	0	0	0	0	0	0	0	0	0	0	0	2
UCE_786	chr8	60104906	60105226	intronic	TOX	0	1	1	0	0	0	0	0	0	0	0	0	0	0	0	0	2
UCE_787	chr8	65655093	65655298	intronic	LOC401463	0	1	1	0	0	0	0	0	0	0	0	0	0	0	0	0	2
UCE_29	chr1	48885573	48885807	intronic	AGBL4	0	0	0	0	0	0	0	0	1	0	0	0	0	0	0	0	1
UCE_32	chr1	50871733	50872068	intronic	FAF1	1	0	0	0	0	0	0	0	0	0	0	0	0	0	0	0	1
UCE_33	chr1	50938622	50938856	intronic	FAF1	1	0	0	0	0	0	0	0	0	0	0	0	0	0	0	0	1
UCE_34	chr1	61419445	61419645	intronic	NFIA	0	0	0	0	0	1	0	0	0	0	0	0	0	0	0	0	1
UCE_59	chr1	211473257	211473463	intronic	RPS6KC1	0	0	0	0	0	1	0	0	0	0	0	0	0	0	0	0	1
UCE_63	chr1	212249772	212250025	intronic	PROX1	0	0	0	0	0	1	0	0	0	0	0	0	0	0	0	0	1
UCE_65	chr1	213955629	213955920	intronic	USH2A	0	0	0	0	0	1	0	0	0	0	0	0	0	0	0	0	1
UCE_66	chr1	214129870	214130097	intronic	USH2A	0	0	0	0	0	1	0	0	0	0	0	0	0	0	0	0	1
UCE_67	chr1	214203522	214203900	intronic	USH2A	0	0	0	0	0	1	0	0	0	0	0	0	0	0	0	0	1
UCE_68	chr1	214288087	214288368	intronic	USH2A	0	0	0	0	0	1	0	0	0	0	0	0	0	0	0	0	1
UCE_69	chr1	214330671	214330911	intronic	USH2A	0	0	0	0	0	1	0	0	0	0	0	0	0	0	0	0	1
UCE_70	chr1	214361444	214361653	intronic	USH2A	0	0	0	0	0	1	0	0	0	0	0	0	0	0	0	0	1
UCE_71	chr1	214606965	214607190	intronic	USH2A	0	0	0	0	0	1	0	0	0	0	0	0	0	0	0	0	1
UCE_72	chr1	214758074	214758305	intronic	ESRRG	0	0	0	0	0	1	0	0	0	0	0	0	0	0	0	0	1
UCE_73	chr1	214790072	214790445	intronic	ESRRG	0	0	0	0	0	1	0	0	0	0	0	0	0	0	0	0	1
UCE_89	chr10	75848429	75848640	intronic	ADK	0	0	1	0	0	0	0	0	0	0	0	0	0	0	0	0	1
UCE_152	chr11	31642217	31642459	intronic	ELP4	0	0	0	0	0	0	1	0	0	0	0	0	0	0	0	0	1
UCE_153	chr11	31690833	31691033	intronic	ELP4	0	0	0	0	0	0	1	0	0	0	0	0	0	0	0	0	1
UCE_155	chr11	31742256	31742858	intronic	ELP4	0	0	0	0	0	0	1	0	0	0	0	0	0	0	0	0	1
UCE_156	chr11	31742860	31743127	intronic	ELP4	0	0	0	0	0	0	1	0	0	0	0	0	0	0	0	0	1
UCE_157	chr11	31782239	31782469	intronic	PAX6	0	0	0	0	0	0	1	0	0	0	0	0	0	0	0	0	1
UCE_176	chr12	23608738	23608949	intronic	SOX5	0	0	0	0	0	0	0	0	0	0	0	1	0	0	0	0	1
UCE_177	chr12	23747247	23747632	intronic	SOX5	0	0	0	0	0	0	0	0	0	0	0	1	0	0	0	0	1
UCE_178	chr12	24059547	24059814	intronic	SOX5	0	0	0	0	0	0	0	0	0	0	0	1	0	0	0	0	1
UCE_179	chr12	24125452	24125673	intronic	SOX5	0	0	0	0	0	0	0	0	0	0	0	1	0	0	0	0	1
UCE_180	chr12	24183229	24183595	intronic	SOX5	0	0	0	0	0	0	0	0	0	0	0	1	0	0	0	0	1
UCE_197	chr13	70936657	70936884	intronic	DACH1	0	0	0	0	0	0	0	0	0	0	0	0	1	0	0	0	1
UCE_198	chr13	70961341	70961597	intronic	DACH1	0	0	0	0	0	0	0	0	0	0	0	0	1	0	0	0	1
UCE_199	chr13	70995098	70995374	intronic	DACH1	0	0	0	0	0	0	0	0	0	0	0	0	1	0	0	0	1
UCE_200	chr13	70996991	70997445	intronic	DACH1	0	0	0	0	0	0	0	0	0	0	0	0	1	0	0	0	1
UCE_201	chr13	71019017	71019512	intronic	DACH1	0	0	0	0	0	0	0	0	0	0	0	0	1	0	0	0	1
UCE_202	chr13	71154101	71154340	intronic	DACH1	0	0	0	0	0	0	0	0	0	0	0	0	1	0	0	0	1
UCE_203	chr13	71270693	71270910	intronic	DACH1	0	0	0	0	0	0	0	0	0	0	0	0	1	0	0	0	1
UCE_212	chr13	77765185	77765433	intronic	BX647243	0	0	0	0	0	0	0	0	0	0	0	0	1	0	0	0	1
UCE_213	chr13	77874448	77874678	intronic	BX647243	0	0	0	0	0	0	0	0	0	0	0	0	1	0	0	0	1
UCE_214	chr13	77874830	77875073	intronic	BX647243	0	0	0	0	0	0	0	0	0	0	0	0	1	0	0	0	1
UCE_253	chr14	35089940	35090235	intronic	GARNL1	0	0	0	0	0	0	0	0	0	1	0	0	0	0	0	0	1
UCE_254	chr14	35112786	35113062	intronic	GARNL1	0	0	0	0	0	0	0	0	0	1	0	0	0	0	0	0	1
UCE_257	chr14	36224055	36224308	intronic	SLC25A21	0	0	0	0	0	0	0	1	0	0	0	0	0	0	0	0	1
UCE_290	chr15	55212817	55213114	intronic	TCF12	0	0	0	0	0	0	0	0	0	0	0	1	0	0	0	0	1
UCE_302	chr16	48293349	48293659	intronic	ZNF423	0	0	1	0	0	0	0	0	0	0	0	0	0	0	0	0	1
UCE_305	chr16	49735678	49735916	intronic	SALL1	0	0	1	0	0	0	0	0	0	0	0	0	0	0	0	0	1
UCE_331	chr17	44018905	44019111	intronic	HOXB3	0	0	0	0	0	0	0	0	0	0	0	1	0	0	0	0	1
UCE_337	chr17	56813005	56813294	intronic	BCAS3	0	0	0	0	0	0	0	0	0	0	0	1	0	0	0	0	1
UCE_340	chr18	20947153	20947497	intronic	ZNF521	0	0	1	0	0	0	0	0	0	0	0	0	0	0	0	0	1
UCE_341	chr18	20978112	20978410	intronic	ZNF521	0	0	1	0	0	0	0	0	0	0	0	0	0	0	0	0	1
UCE_342	chr18	21002186	21002411	intronic	ZNF521	0	0	1	0	0	0	0	0	0	0	0	0	0	0	0	0	1
UCE_343	chr18	21009945	21010212	intronic	ZNF521	0	0	1	0	0	0	0	0	0	0	0	0	0	0	0	0	1
UCE_344	chr18	21010353	21010629	intronic	ZNF521	0	0	1	0	0	0	0	0	0	0	0	0	0	0	0	0	1
UCE_345	chr18	21021777	21021991	intronic	ZNF521	0	0	1	0	0	0	0	0	0	0	0	0	0	0	0	0	1
UCE_346	chr18	21119137	21119542	intronic	ZNF521	0	0	1	0	0	0	0	0	0	0	0	0	0	0	0	0	1
UCE_347	chr18	21119834	21120067	intronic	ZNF521	0	0	1	0	0	0	0	0	0	0	0	0	0	0	0	0	1
UCE_348	chr18	21122578	21122838	intronic	ZNF521	0	0	1	0	0	0	0	0	0	0	0	0	0	0	0	0	1
UCE_354	chr18	32734539	32734776	intronic	KIAA1328	0	0	0	0	0	0	0	0	0	0	0	0	0	0	1	0	1
UCE_355	chr18	33317648	33317860	intronic	BRUNOL4	0	0	0	0	0	0	0	0	0	0	0	0	0	0	1	0	1
UCE_359	chr18	43024621	43025034	intronic	CORL2	0	0	0	0	0	0	0	0	0	0	0	0	0	0	1	0	1
UCE_360	chr18	51155007	51155262	intronic	TCF4	0	0	0	0	0	0	0	0	0	0	0	0	0	0	1	0	1
UCE_361	chr18	51240929	51241155	intronic	TCF4	0	0	0	0	0	0	0	0	0	0	0	0	0	0	1	0	1
UCE_403	chr2	43986424	43986635	intronic	LRPPRC	0	0	0	0	0	1	0	0	0	0	0	0	0	0	0	0	1
UCE_404	chr2	44574537	44574739	intronic	C2orf34	0	0	0	0	0	1	0	0	0	0	0	0	0	0	0	0	1
UCE_405	chr2	44699027	44699274	intronic	C2orf34	0	0	0	0	0	1	0	0	0	0	0	0	0	0	0	0	1
UCE_406	chr2	44787814	44788026	intronic	C2orf34	0	0	0	0	0	1	0	0	0	0	0	0	0	0	0	0	1
UCE_407	chr2	44824420	44824649	intronic	C2orf34	0	0	0	0	0	1	0	0	0	0	0	0	0	0	0	0	1
UCE_412	chr2	58204639	58204850	intronic	VRK2	0	0	0	0	0	1	0	0	0	0	0	0	0	0	0	0	1
UCE_413	chr2	58275275	58275542	intronic	FANCL	0	0	0	0	0	1	0	0	0	0	0	0	0	0	0	0	1
UCE_414	chr2	58711619	58712001	intronic	AK055400	0	0	0	0	0	1	0	0	0	0	0	0	0	0	0	0	1
UCE_415	chr2	58714000	58714338	intronic	AK055400	0	0	0	0	0	1	0	0	0	0	0	0	0	0	0	0	1
UCE_416	chr2	58802773	58803030	intronic	AK055400	0	0	0	0	0	1	0	0	0	0	0	0	0	0	0	0	1
UCE_417	chr2	58850472	58850678	intronic	AK055400	0	0	0	0	0	1	0	0	0	0	0	0	0	0	0	0	1
UCE_418	chr2	58961690	58961963	intronic	AK055400	0	0	0	0	0	1	0	0	0	0	0	0	0	0	0	0	1
UCE_419	chr2	58986815	58987046	intronic	AK055400	0	0	0	0	0	1	0	0	0	0	0	0	0	0	0	0	1
UCE_420	chr2	58998459	58998732	intronic	AK055400	0	0	0	0	0	1	0	0	0	0	0	0	0	0	0	0	1
UCE_421	chr2	59052907	59053115	intronic	AK055400	0	0	0	0	0	1	0	0	0	0	0	0	0	0	0	0	1
UCE_422	chr2	59057202	59057420	intronic	AK055400	0	0	0	0	0	1	0	0	0	0	0	0	0	0	0	0	1
UCE_437	chr2	63047595	63047839	intronic	EHBP1	0	0	0	0	0	1	0	0	0	0	0	0	0	0	0	0	1
UCE_438	chr2	63047841	63048064	intronic	EHBP1	0	0	0	0	0	1	0	0	0	0	0	0	0	0	0	0	1
UCE_439	chr2	63073386	63073588	intronic	EHBP1	0	0	0	0	0	1	0	0	0	0	0	0	0	0	0	0	1
UCE_441	chr2	63084003	63084334	intronic	EHBP1	0	0	0	0	0	1	0	0	0	0	0	0	0	0	0	0	1
UCE_442	chr2	63087642	63087883	intronic	EHBP1	0	0	0	0	0	1	0	0	0	0	0	0	0	0	0	0	1
UCE_443	chr2	63515295	63515515	intronic	LOC51057	0	0	0	0	0	1	0	0	0	0	0	0	0	0	0	0	1
UCE_444	chr2	65946733	65947007	intronic	AK131224	0	0	0	0	0	1	0	0	0	0	0	0	0	0	0	0	1
UCE_445	chr2	66152095	66152306	intronic	AK131224	0	0	0	0	0	1	0	0	0	0	0	0	0	0	0	0	1
UCE_492	chr2	156699794	156700171	intronic	BC032407	0	0	0	0	0	0	0	1	0	0	0	0	0	0	0	0	1
UCE_535	chr2	177211584	177211831	intronic	CR598849	0	0	0	0	0	1	0	0	0	0	0	0	0	0	0	0	1
UCE_545	chr20	51396069	51396277	intronic	TSHZ2	0	0	0	0	0	0	1	0	0	0	0	0	0	0	0	0	1
UCE_546	chr21	15297757	15298029	intronic	NRIP1	0	0	0	0	0	1	0	0	0	0	0	0	0	0	0	0	1
UCE_607	chr4	41444826	41445098	intronic	PHOX2B	0	0	0	0	0	0	0	0	0	1	0	0	0	0	0	0	1
UCE_608	chr4	41845222	41845530	intronic	BEND4	0	0	0	0	0	0	0	0	0	1	0	0	0	0	0	0	1
UCE_612	chr4	80414214	80414432	intronic	BC036848	0	0	0	0	0	0	0	0	0	1	0	0	0	0	0	0	1
UCE_621	chr4	145788673	145788880	intronic	HHIP	0	0	0	0	0	0	0	0	0	1	0	0	0	0	0	0	1
UCE_695	chr6	41631418	41631639	intronic	FOXP4	0	0	0	0	0	1	0	0	0	0	0	0	0	0	0	0	1
UCE_720	chr7	13918988	13919195	intronic	ETV1	0	0	0	0	0	0	0	0	0	0	0	0	0	0	1	0	1
UCE_721	chr7	14346436	14346842	intronic	DGKB	0	0	0	0	0	0	0	0	0	0	0	0	0	0	1	0	1
UCE_737	chr7	50328700	50329011	intronic	IKZF1	0	0	0	0	0	0	0	0	0	0	0	0	1	0	0	0	1
UCE_738	chr7	50417144	50417376	intronic	IKZF1	0	0	0	0	0	0	0	0	0	0	0	0	1	0	0	0	1
UCE_746	chr7	96471635	96472110	intronic	AK095619	0	0	1	0	0	0	0	0	0	0	0	0	0	0	0	0	1
UCE_783	chr8	53300455	53300958	intronic	ST18	0	0	1	0	0	0	0	0	0	0	0	0	0	0	0	0	1
UCE_784	chr8	53329537	53330027	intronic	ST18	0	0	1	0	0	0	0	0	0	0	0	0	0	0	0	0	1
UCE_793	chr8	77761993	77762240	intronic	ZFHX4	0	1	0	0	0	0	0	0	0	0	0	0	0	0	0	0	1
UCE_795	chr8	77853501	77853732	intronic	ZFHX4	0	1	0	0	0	0	0	0	0	0	0	0	0	0	0	0	1
UCE_796	chr8	77853777	77854001	intronic	ZFHX4	0	1	0	0	0	0	0	0	0	0	0	0	0	0	0	0	1
UCE_797	chr8	77883260	77883468	intronic	ZFHX4	0	1	0	0	0	0	0	0	0	0	0	0	0	0	0	0	1
UCE_803	chr8	94096158	94096367	intronic	DKFZp779L1068	0	1	0	0	0	0	0	0	0	0	0	0	0	0	0	0	1
UCE_808	chr8	106403008	106403382	intronic	ZFPM2	0	1	0	0	0	0	0	0	0	0	0	0	0	0	0	0	1
UCE_809	chr8	106435675	106435911	intronic	ZFPM2	0	1	0	0	0	0	0	0	0	0	0	0	0	0	0	0	1
UCE_810	chr8	106674190	106674444	intronic	ZFPM2	0	1	0	0	0	0	0	0	0	0	0	0	0	0	0	0	1
UCE_811	chr8	106680823	106681030	intronic	ZFPM2	0	1	0	0	0	0	0	0	0	0	0	0	0	0	0	0	1
UCE_812	chr8	106812313	106812522	intronic	ZFPM2	0	1	0	0	0	0	0	0	0	0	0	0	0	0	0	0	1
UCE_813	chr8	106813713	106814127	intronic	ZFPM2	0	1	0	0	0	0	0	0	0	0	0	0	0	0	0	0	1
UCE_823	chr9	16700753	16700983	intronic	BNC2	0	0	0	0	0	0	0	0	0	0	0	1	0	0	0	0	1
UCE_824	chr9	16793654	16793858	intronic	BNC2	0	0	0	0	0	0	0	0	0	0	0	1	0	0	0	0	1
UCE_832	chr9	36968914	36969142	intronic	PAX5	0	0	1	0	0	0	0	0	0	0	0	0	0	0	0	0	1
UCE_848	chr9	125577758	125577974	intronic	DENND1A	0	0	0	0	1	0	0	0	0	0	0	0	0	0	0	0	1
UCE_849	chr9	127343890	127344168	intronic	MAPKAP1	0	0	0	0	1	0	0	0	0	0	0	0	0	0	0	0	1
UCE_850	chr9	127344173	127344383	intronic	MAPKAP1	0	0	0	0	1	0	0	0	0	0	0	0	0	0	0	0	1
UCE_851	chr9	127472409	127472621	intronic	MAPKAP1	0	0	0	0	1	0	0	0	0	0	0	0	0	0	0	0	1
UCE_852	chr9	127557419	127557739	intronic	PBX3	0	0	0	0	1	0	0	0	0	0	0	0	0	0	0	0	1
UCE_853	chr9	127561692	127562080	intronic	PBX3	0	0	0	0	1	0	0	0	0	0	0	0	0	0	0	0	1
UCE_854	chr9	127645633	127646079	intronic	PBX3	0	0	0	0	1	0	0	0	0	0	0	0	0	0	0	0	1
UCE_855	chr9	127647473	127647806	intronic	PBX3	0	0	0	0	1	0	0	0	0	0	0	0	0	0	0	0	1
UCE_856	chr9	127685986	127686222	intronic	PBX3	0	0	0	0	1	0	0	0	0	0	0	0	0	0	0	0	1
UCE_857	chr9	127694679	127694887	intronic	PBX3	0	0	0	0	1	0	0	0	0	0	0	0	0	0	0	0	1
UCE_858	chr9	127696726	127697057	intronic	PBX3	0	0	0	0	1	0	0	0	0	0	0	0	0	0	0	0	1
UCE_859	chr9	127712380	127712715	intronic	PBX3	0	0	0	0	1	0	0	0	0	0	0	0	0	0	0	0	1
UCE_16	chr1	35422814	35423014	intronic	SFPQ	0	0	0	0	0	0	0	0	0	0	0	0	0	0	0	0	0
UCE_25	chr1	44488248	44488485	intronic	ERI3	0	0	0	0	0	0	0	0	0	0	0	0	0	0	0	0	0
UCE_26	chr1	44512327	44512592	intronic	ERI3	0	0	0	0	0	0	0	0	0	0	0	0	0	0	0	0	0
UCE_27	chr1	44762881	44763154	intronic	RNF220	0	0	0	0	0	0	0	0	0	0	0	0	0	0	0	0	0
UCE_28	chr1	44774959	44775230	intronic	RNF220	0	0	0	0	0	0	0	0	0	0	0	0	0	0	0	0	0
UCE_30	chr1	50778819	50779126	intronic	FAF1	0	0	0	0	0	0	0	0	0	0	0	0	0	0	0	0	0
UCE_31	chr1	50808365	50808597	intronic	FAF1	0	0	0	0	0	0	0	0	0	0	0	0	0	0	0	0	0
UCE_146	chr11	16163690	16163969	intronic	SOX6	0	0	0	0	0	0	0	0	0	0	0	0	0	0	0	0	0
UCE_147	chr11	16268593	16269171	intronic	SOX6	0	0	0	0	0	0	0	0	0	0	0	0	0	0	0	0	0
UCE_148	chr11	16272927	16273169	intronic	SOX6	0	0	0	0	0	0	0	0	0	0	0	0	0	0	0	0	0
UCE_149	chr11	16334587	16334855	intronic	SOX6	0	0	0	0	0	0	0	0	0	0	0	0	0	0	0	0	0
UCE_150	chr11	16418318	16418546	intronic	SOX6	0	0	0	0	0	0	0	0	0	0	0	0	0	0	0	0	0
UCE_151	chr11	16431912	16432144	intronic	SOX6	0	0	0	0	0	0	0	0	0	0	0	0	0	0	0	0	0
UCE_239	chr14	32140014	32140223	intronic	AKAP6	0	0	0	0	0	0	0	0	0	0	0	0	0	0	0	0	0
UCE_241	chr14	32591941	32592267	intronic	NPAS3	0	0	0	0	0	0	0	0	0	0	0	0	0	0	0	0	0
UCE_242	chr14	32595282	32595508	intronic	NPAS3	0	0	0	0	0	0	0	0	0	0	0	0	0	0	0	0	0
UCE_243	chr14	32821279	32821486	intronic	NPAS3	0	0	0	0	0	0	0	0	0	0	0	0	0	0	0	0	0
UCE_244	chr14	32914214	32914517	intronic	NPAS3	0	0	0	0	0	0	0	0	0	0	0	0	0	0	0	0	0
UCE_245	chr14	32932954	32933171	intronic	NPAS3	0	0	0	0	0	0	0	0	0	0	0	0	0	0	0	0	0
UCE_246	chr14	33069095	33069351	intronic	NPAS3	0	0	0	0	0	0	0	0	0	0	0	0	0	0	0	0	0
UCE_247	chr14	33100831	33101041	intronic	NPAS3	0	0	0	0	0	0	0	0	0	0	0	0	0	0	0	0	0
UCE_248	chr14	33106207	33106439	intronic	NPAS3	0	0	0	0	0	0	0	0	0	0	0	0	0	0	0	0	0
UCE_249	chr14	33138212	33138554	intronic	NPAS3	0	0	0	0	0	0	0	0	0	0	0	0	0	0	0	0	0
UCE_250	chr14	33192349	33192580	intronic	NPAS3	0	0	0	0	0	0	0	0	0	0	0	0	0	0	0	0	0
UCE_251	chr14	33200089	33200357	intronic	NPAS3	0	0	0	0	0	0	0	0	0	0	0	0	0	0	0	0	0
UCE_252	chr14	33272322	33272714	intronic	NPAS3	0	0	0	0	0	0	0	0	0	0	0	0	0	0	0	0	0
UCE_258	chr14	36785538	36785887	intronic	MIPOL1	0	0	0	0	0	0	0	0	0	0	0	0	0	0	0	0	0
UCE_259	chr14	36796675	36796937	intronic	MIPOL1	0	0	0	0	0	0	0	0	0	0	0	0	0	0	0	0	0
UCE_291	chr15	65452439	65452709	intronic	IQCH	0	0	0	0	0	0	0	0	0	0	0	0	0	0	0	0	0
UCE_293	chr15	65692147	65692354	intronic	MAP2K5	0	0	0	0	0	0	0	0	0	0	0	0	0	0	0	0	0
UCE_383	chr19	35186543	35187018	intronic	C19orf2	0	0	0	0	0	0	0	0	0	0	0	0	0	0	0	0	0
UCE_389	chr19	35632825	35633033	intronic	ZNF536	0	0	0	0	0	0	0	0	0	0	0	0	0	0	0	0	0
UCE_390	chr19	35695381	35695670	intronic	ZNF536	0	0	0	0	0	0	0	0	0	0	0	0	0	0	0	0	0
UCE_393	chr19	36462709	36462960	intronic	TSHZ3	0	0	0	0	0	0	0	0	0	0	0	0	0	0	0	0	0
UCE_394	chr19	36498432	36498689	intronic	TSHZ3	0	0	0	0	0	0	0	0	0	0	0	0	0	0	0	0	0
UCE_395	chr19	36519787	36519990	intronic	TSHZ3	0	0	0	0	0	0	0	0	0	0	0	0	0	0	0	0	0
UCE_447	chr2	73028511	73028757	intronic	SFXN5	0	0	0	0	0	0	0	0	0	0	0	0	0	0	0	0	0
UCE_494	chr2	157155146	157155421	intronic	GPD2	0	0	0	0	0	0	0	0	0	0	0	0	0	0	0	0	0
UCE_500	chr2	161946712	161947231	intronic	PSMD14	0	0	0	0	0	0	0	0	0	0	0	0	0	0	0	0	0
UCE_502	chr2	162753268	162753474	intronic	FAP	0	0	0	0	0	0	0	0	0	0	0	0	0	0	0	0	0
UCE_505	chr2	164283228	164283446	intronic	FIGN	0	0	0	0	0	0	0	0	0	0	0	0	0	0	0	0	0
UCE_512	chr2	172528920	172529199	intronic	HAT1	0	0	0	0	0	0	0	0	0	0	0	0	0	0	0	0	0
UCE_514	chr2	172645338	172645553	intronic	MAP1D	0	0	0	0	0	0	0	0	0	0	0	0	0	0	0	0	0
UCE_518	chr2	173823026	173823349	intronic	ZAK	0	0	0	0	0	0	0	0	0	0	0	0	0	0	0	0	0
UCE_523	chr2	174677918	174678150	intronic	OLA1	0	0	0	0	0	0	0	0	0	0	0	0	0	0	0	0	0
UCE_524	chr2	174681654	174681885	intronic	OLA1	0	0	0	0	0	0	0	0	0	0	0	0	0	0	0	0	0
UCE_525	chr2	174695180	174695410	intronic	OLA1	0	0	0	0	0	0	0	0	0	0	0	0	0	0	0	0	0
UCE_526	chr2	174697960	174698255	intronic	OLA1	0	0	0	0	0	0	0	0	0	0	0	0	0	0	0	0	0
UCE_527	chr2	174733669	174733979	intronic	OLA1	0	0	0	0	0	0	0	0	0	0	0	0	0	0	0	0	0
UCE_528	chr2	174750161	174750464	intronic	OLA1	0	0	0	0	0	0	0	0	0	0	0	0	0	0	0	0	0
UCE_536	chr2	198935546	198935932	intronic	AK096499	0	0	0	0	0	0	0	0	0	0	0	0	0	0	0	0	0
UCE_549	chr22	34478438	34478641	intronic	RBM9	0	0	0	0	0	0	0	0	0	0	0	0	0	0	0	0	0
UCE_552	chr3	17567733	17568134	intronic	TBC1D5	0	0	0	0	0	0	0	0	0	0	0	0	0	0	0	0	0
UCE_553	chr3	17583839	17584051	intronic	TBC1D5	0	0	0	0	0	0	0	0	0	0	0	0	0	0	0	0	0
UCE_555	chr3	18144568	18144984	intronic	BC035826	0	0	0	0	0	0	0	0	0	0	0	0	0	0	0	0	0
UCE_557	chr3	18431768	18431979	intronic	SATB1	0	0	0	0	0	0	0	0	0	0	0	0	0	0	0	0	0
UCE_573	chr3	115656103	115656478	intronic	ZBTB20	0	0	0	0	0	0	0	0	0	0	0	0	0	0	0	0	0
UCE_574	chr3	115766639	115766881	intronic	ZBTB20	0	0	0	0	0	0	0	0	0	0	0	0	0	0	0	0	0
UCE_575	chr3	115916157	115916460	intronic	ZBTB20	0	0	0	0	0	0	0	0	0	0	0	0	0	0	0	0	0
UCE_576	chr3	115917719	115917998	intronic	ZBTB20	0	0	0	0	0	0	0	0	0	0	0	0	0	0	0	0	0
UCE_577	chr3	116058164	116058457	intronic	ZBTB20	0	0	0	0	0	0	0	0	0	0	0	0	0	0	0	0	0
UCE_578	chr3	116094581	116094795	intronic	ZBTB20	0	0	0	0	0	0	0	0	0	0	0	0	0	0	0	0	0
UCE_579	chr3	116283724	116283927	intronic	ZBTB20	0	0	0	0	0	0	0	0	0	0	0	0	0	0	0	0	0
UCE_589	chr3	159472675	159472940	intronic	RSRC1	0	0	0	0	0	0	0	0	0	0	0	0	0	0	0	0	0
UCE_590	chr3	159508853	159509062	intronic	RSRC1	0	0	0	0	0	0	0	0	0	0	0	0	0	0	0	0	0
UCE_591	chr3	159509172	159509448	intronic	RSRC1	0	0	0	0	0	0	0	0	0	0	0	0	0	0	0	0	0
UCE_592	chr3	159728598	159728808	intronic	RSRC1	0	0	0	0	0	0	0	0	0	0	0	0	0	0	0	0	0
UCE_725	chr7	21778018	21778266	intronic	DNAH11	0	0	0	0	0	0	0	0	0	0	0	0	0	0	0	0	0
UCE_729	chr7	26695972	26696287	intronic	SKAP2	0	0	0	0	0	0	0	0	0	0	0	0	0	0	0	0	0
UCE_733	chr7	39090251	39090581	intronic	POU6F2	0	0	0	0	0	0	0	0	0	0	0	0	0	0	0	0	0
UCE_734	chr7	39232180	39232468	intronic	POU6F2	0	0	0	0	0	0	0	0	0	0	0	0	0	0	0	0	0
UCE_736	chr7	42159110	42159472	intronic	GLI3	0	0	0	0	0	0	0	0	0	0	0	0	0	0	0	0	0
UCE_821	chr9	15833824	15834062	intronic	C9orf93	0	0	0	0	0	0	0	0	0	0	0	0	0	0	0	0	0
UCE_822	chr9	15864309	15864521	intronic	C9orf93	0	0	0	0	0	0	0	0	0	0	0	0	0	0	0	0	0
UCE_825	chr9	17313252	17313511	intronic	CNTLN	0	0	0	0	0	0	0	0	0	0	0	0	0	0	0	0	0
UCE_826	chr9	17313513	17313712	intronic	CNTLN	0	0	0	0	0	0	0	0	0	0	0	0	0	0	0	0	0
UCE_827	chr9	17313820	17314050	intronic	CNTLN	0	0	0	0	0	0	0	0	0	0	0	0	0	0	0	0	0
UCE_828	chr9	17322212	17322433	intronic	CNTLN	0	0	0	0	0	0	0	0	0	0	0	0	0	0	0	0	0
UCE_833	chr9	37205166	37205467	intronic	ZCCHC7	0	0	0	0	0	0	0	0	0	0	0	0	0	0	0	0	0
UCE_834	chr9	37314387	37314653	intronic	ZCCHC7	0	0	0	0	0	0	0	0	0	0	0	0	0	0	0	0	0
UCE_865	chrX	24733432	24733706	intronic	POLA1	0	0	0	0	0	0	0	0	0	0	0	0	0	0	0	0	0
UCE_866	chrX	24774718	24775114	intronic	POLA1	0	0	0	0	0	0	0	0	0	0	0	0	0	0	0	0	0
UCE_867	chrX	24804747	24805527	intronic	POLA1	0	0	0	0	0	0	0	0	0	0	0	0	0	0	0	0	0
UCE_868	chrX	24825803	24826077	intronic	POLA1	0	0	0	0	0	0	0	0	0	0	0	0	0	0	0	0	0
UCE_869	chrX	24826079	24826848	intronic	POLA1	0	0	0	0	0	0	0	0	0	0	0	0	0	0	0	0	0
UCE_870	chrX	24827402	24827711	intronic	POLA1	0	0	0	0	0	0	0	0	0	0	0	0	0	0	0	0	0
UCE_871	chrX	24856379	24856808	intronic	POLA1	0	0	0	0	0	0	0	0	0	0	0	0	0	0	0	0	0
UCE_872	chrX	24918275	24919005	intronic	POLA1	0	0	0	0	0	0	0	0	0	0	0	0	0	0	0	0	0
UCE_873	chrX	24919007	24919206	intronic	POLA1	0	0	0	0	0	0	0	0	0	0	0	0	0	0	0	0	0
UCE_883	chrX	70682780	70683176	intronic	OGT	0	0	0	0	0	0	0	0	0	0	0	0	0	0	0	0	0
UCE_11	chr1	10847997	10848198	intergenic		0	0	0	0	0	1	0	1	0	1	0	1	0	0	1	0	5
UCE_12	chr1	10888157	10888435	intergenic		0	0	0	0	0	1	0	1	0	1	0	1	0	0	1	0	5
UCE_132	chr10	130257111	130257359	intergenic		1	0	1	0	0	1	0	1	0	1	0	0	0	0	0	0	5
UCE_133	chr10	130721984	130722183	intergenic		1	0	1	0	0	1	0	1	0	1	0	0	0	0	0	0	5
UCE_134	chr10	130997933	130998248	intergenic		1	0	1	0	0	1	0	1	0	1	0	0	0	0	0	0	5
UCE_564	chr3	70649114	70649319	intergenic		0	1	0	1	0	0	0	1	0	1	0	0	0	0	1	0	5
UCE_565	chr3	70954530	70954780	intergenic		0	1	0	1	0	0	0	1	0	1	0	0	0	0	1	0	5
UCE_566	chr3	70954782	70955000	intergenic		0	1	0	1	0	0	0	1	0	1	0	0	0	0	1	0	5
UCE_780	chr7	156505146	156505417	intergenic		0	1	0	0	0	1	0	0	0	1	0	0	1	0	1	0	5
UCE_164	chr11	115737900	115738236	intergenic		0	1	1	0	0	1	0	0	0	0	0	0	0	0	1	0	4
UCE_284	chr15	35301141	35301360	intergenic		1	0	1	0	0	0	0	1	0	0	0	0	0	0	1	0	4
UCE_285	chr15	35309301	35309590	intergenic		1	0	1	0	0	0	0	1	0	0	0	0	0	0	1	0	4
UCE_286	chr15	35419393	35419709	intergenic		1	0	1	0	0	0	0	1	0	0	0	0	0	0	1	0	4
UCE_287	chr15	35441204	35441410	intergenic		1	0	1	0	0	0	0	1	0	0	0	0	0	0	1	0	4
UCE_288	chr15	35959417	35959626	intergenic		1	0	1	0	0	0	0	1	0	0	0	0	0	0	1	0	4
UCE_376	chr18	71204033	71204281	intergenic		0	0	0	0	0	1	0	1	0	1	0	0	0	0	1	0	4
UCE_377	chr18	73895515	73895753	intergenic		0	0	0	0	0	1	0	1	0	1	0	0	0	0	1	0	4
UCE_378	chr18	74108401	74108611	intergenic		0	0	0	0	0	1	0	1	0	1	0	0	0	0	1	0	4
UCE_379	chr18	74172170	74172394	intergenic		0	0	0	0	0	1	0	1	0	1	0	0	0	0	1	0	4
UCE_537	chr2	236736121	236736363	intergenic		0	0	0	0	0	1	0	1	1	1	0	0	0	0	0	0	4
UCE_628	chr4	183295621	183295822	intergenic		0	0	0	0	0	0	0	1	1	1	0	0	0	0	1	0	4
UCE_651	chr5	87204379	87204754	intergenic		0	1	1	0	0	1	0	0	0	1	0	0	0	0	0	0	4
UCE_652	chr5	87276161	87276363	intergenic		0	1	1	0	0	1	0	0	0	1	0	0	0	0	0	0	4
UCE_656	chr5	90964549	90964953	intergenic		0	1	1	0	0	1	0	0	0	1	0	0	0	0	0	0	4
UCE_657	chr5	91354636	91354889	intergenic		0	1	1	0	0	1	0	0	0	1	0	0	0	0	0	0	4
UCE_101	chr10	102362652	102362918	intergenic		0	0	0	0	0	1	0	0	0	1	0	1	0	0	0	0	3
UCE_102	chr10	102363607	102364050	intergenic		0	0	0	0	0	1	0	0	0	1	0	1	0	0	0	0	3
UCE_103	chr10	102365069	102365323	intergenic		0	0	0	0	0	1	0	0	0	1	0	1	0	0	0	0	3
UCE_104	chr10	102404197	102404517	intergenic		0	0	0	0	0	1	0	0	0	1	0	1	0	0	0	0	3
UCE_105	chr10	102405096	102405556	intergenic		0	0	0	0	0	1	0	0	0	1	0	1	0	0	0	0	3
UCE_106	chr10	102409210	102409573	intergenic		0	0	0	0	0	1	0	0	0	1	0	1	0	0	0	0	3
UCE_107	chr10	102437648	102438006	intergenic		0	0	0	0	0	1	0	0	0	1	0	1	0	0	0	0	3
UCE_112	chr10	102969170	102969510	intergenic		0	0	0	0	0	1	0	0	0	1	0	1	0	0	0	0	3
UCE_113	chr10	103042417	103042729	intergenic		0	0	0	0	0	1	0	0	0	1	0	1	0	0	0	0	3
UCE_114	chr10	103072494	103072769	intergenic		0	0	0	0	0	1	0	0	0	1	0	1	0	0	0	0	3
UCE_131	chr10	126895555	126895796	intergenic		1	0	0	0	0	1	0	0	0	1	0	0	0	0	0	0	3
UCE_159	chr11	32154568	32154882	intergenic		0	0	1	0	0	0	1	1	0	0	0	0	0	0	0	0	3
UCE_171	chr12	16654416	16654670	intergenic		0	1	0	0	1	0	0	1	0	0	0	0	0	0	0	0	3
UCE_172	chr12	16761697	16761924	intergenic		0	1	0	0	1	0	0	1	0	0	0	0	0	0	0	0	3
UCE_173	chr12	16830916	16831175	intergenic		0	1	0	0	1	0	0	1	0	0	0	0	0	0	0	0	3
UCE_174	chr12	16832427	16832703	intergenic		0	1	0	0	1	0	0	1	0	0	0	0	0	0	0	0	3
UCE_175	chr12	17203696	17203918	intergenic		0	1	0	0	1	0	0	1	0	0	0	0	0	0	0	0	3
UCE_205	chr13	71566901	71567161	intergenic		0	0	0	0	0	0	1	0	1	0	0	0	1	0	0	0	3
UCE_206	chr13	71592166	71592365	intergenic		0	0	0	0	0	0	1	0	1	0	0	0	1	0	0	0	3
UCE_207	chr13	71667342	71667781	intergenic		0	0	0	0	0	0	1	0	1	0	0	0	1	0	0	0	3
UCE_208	chr13	71669554	71670031	intergenic		0	0	0	0	0	0	1	0	1	0	0	0	1	0	0	0	3
UCE_209	chr13	71671470	71671730	intergenic		0	0	0	0	0	0	1	0	1	0	0	0	1	0	0	0	3
UCE_210	chr13	71837098	71837312	intergenic		0	0	0	0	0	0	1	0	1	0	0	0	1	0	0	0	3
UCE_272	chr15	33381875	33382075	intergenic		1	0	0	0	0	0	0	1	0	0	0	0	0	0	1	0	3
UCE_274	chr15	34607219	34607515	intergenic		1	0	0	0	0	0	0	1	0	0	0	0	0	0	1	0	3
UCE_299	chr15	95037104	95037305	intergenic		0	0	0	0	0	1	0	1	0	1	0	0	0	0	0	0	3
UCE_597	chr3	182256799	182257108	intergenic		1	0	1	0	0	0	1	0	0	0	0	0	0	0	0	0	3
UCE_598	chr3	182735435	182735650	intergenic		1	0	1	0	0	0	1	0	0	0	0	0	0	0	0	0	3
UCE_599	chr3	182761971	182762184	intergenic		1	0	1	0	0	0	1	0	0	0	0	0	0	0	0	0	3
UCE_629	chr5	3233028	3233263	intergenic		0	0	0	0	1	0	0	0	0	1	0	0	0	0	1	0	3
UCE_650	chr5	81183117	81183334	intergenic		0	1	0	0	0	1	0	0	0	1	0	0	0	0	0	0	3
UCE_658	chr5	91996235	91996559	intergenic		0	1	1	0	0	0	0	0	0	1	0	0	0	0	0	0	3
UCE_659	chr5	92073573	92073806	intergenic		0	1	1	0	0	0	0	0	0	1	0	0	0	0	0	0	3
UCE_660	chr5	92768537	92768747	intergenic		0	1	1	0	0	0	0	0	0	1	0	0	0	0	0	0	3
UCE_708	chr6	98469453	98469743	intergenic		0	0	1	0	1	1	0	0	0	0	0	0	0	0	0	0	3
UCE_709	chr6	98826610	98826973	intergenic		0	0	1	0	1	1	0	0	0	0	0	0	0	0	0	0	3
UCE_710	chr6	98920576	98920831	intergenic		0	0	1	0	1	1	0	0	0	0	0	0	0	0	0	0	3
UCE_711	chr6	99009453	99009698	intergenic		0	0	1	0	1	1	0	0	0	0	0	0	0	0	0	0	3
UCE_712	chr6	99102254	99102507	intergenic		0	0	1	0	1	1	0	0	0	0	0	0	0	0	0	0	3
UCE_713	chr6	100158705	100158944	intergenic		0	0	1	0	1	1	0	0	0	0	0	0	0	0	0	0	3
UCE_717	chr7	1232430	1232631	intergenic		1	0	0	0	0	1	0	0	0	0	0	0	0	0	1	0	3
UCE_819	chr9	8085728	8086003	intergenic		0	0	1	0	0	0	0	1	0	1	0	0	0	0	0	0	3
UCE_35	chr1	63142179	63142768	intergenic		0	0	0	0	0	1	1	0	0	0	0	0	0	0	0	0	2
UCE_36	chr1	63237336	63237543	intergenic		0	0	0	0	0	1	1	0	0	0	0	0	0	0	0	0	2
UCE_43	chr1	87801588	87801830	intergenic		0	0	0	0	0	1	0	1	0	0	0	0	0	0	0	0	2
UCE_44	chr1	88368116	88368341	intergenic		0	0	0	0	0	1	0	1	0	0	0	0	0	0	0	0	2
UCE_45	chr1	88420020	88420274	intergenic		0	0	0	0	0	1	0	1	0	0	0	0	0	0	0	0	2
UCE_46	chr1	88648813	88649036	intergenic		0	0	0	0	0	1	0	1	0	0	0	0	0	0	0	0	2
UCE_48	chr1	90625482	90625779	intergenic		0	0	0	0	0	1	0	1	0	0	0	0	0	0	0	0	2
UCE_49	chr1	90969876	90970147	intergenic		0	0	0	0	0	1	0	1	0	0	0	0	0	0	0	0	2
UCE_90	chr10	76809030	76809281	intergenic		0	0	1	0	0	0	1	0	0	0	0	0	0	0	0	0	2
UCE_91	chr10	77138048	77138278	intergenic		0	0	1	0	0	0	1	0	0	0	0	0	0	0	0	0	2
UCE_92	chr10	77165949	77166205	intergenic		0	0	1	0	0	0	1	0	0	0	0	0	0	0	0	0	2
UCE_128	chr10	124842193	124842394	intergenic		0	0	0	0	0	1	0	0	0	1	0	0	0	0	0	0	2
UCE_129	chr10	124842576	124842846	intergenic		0	0	0	0	0	1	0	0	0	1	0	0	0	0	0	0	2
UCE_130	chr10	125098772	125098981	intergenic		0	0	0	0	0	1	0	0	0	1	0	0	0	0	0	0	2
UCE_193	chr12	105500640	105500841	intergenic		0	0	0	0	0	1	0	0	0	0	0	0	0	0	1	0	2
UCE_211	chr13	71875684	71875902	intergenic		0	0	0	0	0	0	1	0	0	0	0	0	1	0	0	0	2
UCE_217	chr13	94112318	94112595	intergenic		1	0	0	0	0	0	0	0	0	0	0	0	1	0	0	0	2
UCE_218	chr13	94416883	94417110	intergenic		1	0	0	0	0	0	0	0	0	0	0	0	1	0	0	0	2
UCE_221	chr13	110861318	110861517	intergenic		1	0	0	0	0	0	0	0	0	0	0	0	1	0	0	0	2
UCE_222	chr13	111764338	111764580	intergenic		1	0	0	0	0	0	0	0	0	0	0	0	1	0	0	0	2
UCE_256	chr14	35963602	35963863	intergenic		0	0	1	0	0	0	0	1	0	0	0	0	0	0	0	0	2
UCE_306	chr16	49742800	49743015	intergenic		0	0	1	0	0	0	0	0	0	0	0	0	0	0	1	0	2
UCE_307	chr16	50228988	50229193	intergenic		0	0	1	0	0	0	0	0	0	0	0	0	0	0	1	0	2
UCE_313	chr16	52881356	52881568	intergenic		0	0	1	0	0	0	0	0	0	0	0	0	0	0	1	0	2
UCE_314	chr16	53134464	53134706	intergenic		0	0	1	0	0	0	0	0	0	0	0	0	0	0	1	0	2
UCE_324	chr17	32086343	32086561	intergenic		0	0	0	0	0	0	0	0	0	0	0	1	0	0	1	0	2
UCE_325	chr17	32268919	32269168	intergenic		0	0	0	0	0	0	0	0	0	0	0	1	0	0	1	0	2
UCE_350	chr18	22491197	22491411	intergenic		0	0	1	0	0	0	0	0	0	0	0	0	0	0	1	0	2
UCE_352	chr18	28607207	28607445	intergenic		0	0	0	0	0	0	0	0	0	0	0	0	0	1	1	0	2
UCE_380	chr18	74562724	74562995	intergenic		0	0	0	0	0	1	0	0	0	0	0	0	0	0	1	0	2
UCE_430	chr2	60295064	60295284	intergenic		0	0	0	0	0	1	0	0	0	1	0	0	0	0	0	0	2
UCE_431	chr2	60370809	60371009	intergenic		0	0	0	0	0	1	0	0	0	1	0	0	0	0	0	0	2
UCE_434	chr2	60634186	60634419	intergenic		0	0	0	0	0	1	0	0	0	1	0	0	0	0	0	0	2
UCE_435	chr2	60648747	60648948	intergenic		0	0	0	0	0	1	0	0	0	1	0	0	0	0	0	0	2
UCE_462	chr2	144409059	144409280	intergenic		0	0	0	0	1	0	0	1	0	0	0	0	0	0	0	0	2
UCE_480	chr2	145719475	145719949	intergenic		0	0	0	0	1	0	0	1	0	0	0	0	0	0	0	0	2
UCE_485	chr2	147050475	147050721	intergenic		0	0	0	0	1	0	0	1	0	0	0	0	0	0	0	0	2
UCE_618	chr4	105565716	105566009	intergenic		0	0	0	0	0	1	0	0	0	1	0	0	0	0	0	0	2
UCE_619	chr4	112135925	112136138	intergenic		0	0	0	0	0	1	0	0	0	1	0	0	0	0	0	0	2
UCE_637	chr5	76902552	76902755	intergenic		0	0	0	0	0	1	0	0	0	1	0	0	0	0	0	0	2
UCE_639	chr5	76971175	76971387	intergenic		0	0	0	0	0	1	0	0	0	1	0	0	0	0	0	0	2
UCE_640	chr5	76973370	76973616	intergenic		0	0	0	0	0	1	0	0	0	1	0	0	0	0	0	0	2
UCE_642	chr5	77176009	77176232	intergenic		0	0	0	0	0	1	0	0	0	1	0	0	0	0	0	0	2
UCE_643	chr5	77183688	77184159	intergenic		0	0	0	0	0	1	0	0	0	1	0	0	0	0	0	0	2
UCE_644	chr5	77200725	77200931	intergenic		0	0	0	0	0	1	0	0	0	1	0	0	0	0	0	0	2
UCE_645	chr5	77244119	77244400	intergenic		0	0	0	0	0	1	0	0	0	1	0	0	0	0	0	0	2
UCE_646	chr5	77278021	77278269	intergenic		0	0	0	0	0	1	0	0	0	1	0	0	0	0	0	0	2
UCE_647	chr5	77304600	77304923	intergenic		0	0	0	0	0	1	0	0	0	1	0	0	0	0	0	0	2
UCE_690	chr6	10502649	10502874	intergenic		0	0	1	0	0	1	0	0	0	0	0	0	0	0	0	0	2
UCE_692	chr6	19666439	19666686	intergenic		0	0	1	0	0	1	0	0	0	0	0	0	0	0	0	0	2
UCE_766	chr7	114119735	114120029	intergenic		0	1	0	0	0	0	0	0	0	1	0	0	0	0	0	0	2
UCE_767	chr7	114251217	114251417	intergenic		0	1	0	0	0	0	0	0	0	1	0	0	0	0	0	0	2
UCE_768	chr7	114700601	114700844	intergenic		0	1	0	0	0	0	0	0	0	1	0	0	0	0	0	0	2
UCE_769	chr7	114903933	114904197	intergenic		0	1	0	0	0	0	0	0	0	1	0	0	0	0	0	0	2
UCE_770	chr7	114921881	114922176	intergenic		0	1	0	0	0	0	0	0	0	1	0	0	0	0	0	0	2
UCE_771	chr7	115050771	115050989	intergenic		0	1	0	0	0	0	0	0	0	1	0	0	0	0	0	0	2
UCE_772	chr7	115051121	115051359	intergenic		0	1	0	0	0	0	0	0	0	1	0	0	0	0	0	0	2
UCE_775	chr7	115135012	115135243	intergenic		0	1	0	0	0	0	0	0	0	1	0	0	0	0	0	0	2
UCE_776	chr7	115148814	115149149	intergenic		0	1	0	0	0	0	0	0	0	1	0	0	0	0	0	0	2
UCE_788	chr8	65659684	65659885	intergenic		0	1	1	0	0	0	0	0	0	0	0	0	0	0	0	0	2
UCE_789	chr8	66264486	66264702	intergenic		0	1	1	0	0	0	0	0	0	0	0	0	0	0	0	0	2
UCE_790	chr8	66311830	66312296	intergenic		0	1	1	0	0	0	0	0	0	0	0	0	0	0	0	0	2
UCE_791	chr8	66313716	66314002	intergenic		0	1	1	0	0	0	0	0	0	0	0	0	0	0	0	0	2
UCE_792	chr8	66484409	66484711	intergenic		0	1	1	0	0	0	0	0	0	0	0	0	0	0	0	0	2
UCE_817	chr9	959154	959514	intergenic		1	0	0	0	0	1	0	0	0	0	0	0	0	0	0	0	2
UCE_24	chr1	38924419	38924640	intergenic		0	0	0	0	0	0	0	0	0	0	0	1	0	0	0	0	1
UCE_40	chr1	78183746	78183962	intergenic		0	0	0	0	0	1	0	0	0	0	0	0	0	0	0	0	1
UCE_61	chr1	211580394	211580593	intergenic		0	0	0	0	0	1	0	0	0	0	0	0	0	0	0	0	1
UCE_62	chr1	211665390	211665605	intergenic		0	0	0	0	0	1	0	0	0	0	0	0	0	0	0	0	1
UCE_64	chr1	212426296	212426500	intergenic		0	0	0	0	0	1	0	0	0	0	0	0	0	0	0	0	1
UCE_74	chr1	216289649	216289879	intergenic		0	0	0	0	0	1	0	0	0	0	0	0	0	0	0	0	1
UCE_75	chr1	216495210	216495471	intergenic		0	0	0	0	0	1	0	0	0	0	0	0	0	0	0	0	1
UCE_85	chr10	23531820	23532072	intergenic		0	0	0	0	0	0	0	0	0	0	0	0	0	0	1	0	1
UCE_158	chr11	31946032	31946306	intergenic		0	0	0	0	0	0	1	0	0	0	0	0	0	0	0	0	1
UCE_181	chr12	40035446	40035663	intergenic		0	0	1	0	0	0	0	0	0	0	0	0	0	0	0	0	1
UCE_196	chr13	70691932	70692210	intergenic		0	0	0	0	0	0	0	0	0	0	0	0	1	0	0	0	1
UCE_215	chr13	78429988	78430223	intergenic		0	0	0	0	0	0	0	0	0	0	0	0	1	0	0	0	1
UCE_216	chr13	78557080	78557300	intergenic		0	0	0	0	0	0	0	0	0	0	0	0	1	0	0	0	1
UCE_223	chr14	25447874	25448099	intergenic		0	0	1	0	0	0	0	0	0	0	0	0	0	0	0	0	1
UCE_227	chr14	28302886	28303152	intergenic		0	0	1	0	0	0	0	0	0	0	0	0	0	0	0	0	1
UCE_229	chr14	28418483	28418767	intergenic		0	0	1	0	0	0	0	0	0	0	0	0	0	0	0	0	1
UCE_230	chr14	28435413	28435764	intergenic		0	0	1	0	0	0	0	0	0	0	0	0	0	0	0	0	1
UCE_231	chr14	28894413	28894619	intergenic		0	0	1	0	0	0	0	0	0	0	0	0	0	0	0	0	1
UCE_232	chr14	28929236	28929528	intergenic		0	0	1	0	0	0	0	0	0	0	0	0	0	0	0	0	1
UCE_233	chr14	28931070	28931334	intergenic		0	0	1	0	0	0	0	0	0	0	0	0	0	0	0	0	1
UCE_234	chr14	28997633	28998183	intergenic		0	0	1	0	0	0	0	0	0	0	0	0	0	0	0	0	1
UCE_255	chr14	35651558	35651951	intergenic		0	0	0	0	0	0	0	0	0	1	0	0	0	0	0	0	1
UCE_266	chr14	96274539	96274843	intergenic		0	0	1	0	0	0	0	0	0	0	0	0	0	0	0	0	1
UCE_267	chr14	96501121	96501391	intergenic		0	0	1	0	0	0	0	0	0	0	0	0	0	0	0	0	1
UCE_268	chr14	96559983	96560182	intergenic		0	0	1	0	0	0	0	0	0	0	0	0	0	0	0	0	1
UCE_269	chr14	96832347	96832593	intergenic		0	0	1	0	0	0	0	0	0	0	0	0	0	0	0	0	1
UCE_270	chr14	96949043	96949286	intergenic		0	0	1	0	0	0	0	0	0	0	0	0	0	0	0	0	1
UCE_301	chr16	47652232	47652439	intergenic		0	0	1	0	0	0	0	0	0	0	0	0	0	0	0	0	1
UCE_303	chr16	48448392	48448713	intergenic		0	0	1	0	0	0	0	0	0	0	0	0	0	0	0	0	1
UCE_304	chr16	49406492	49406705	intergenic		0	0	1	0	0	0	0	0	0	0	0	0	0	0	0	0	1
UCE_315	chr16	53780858	53781092	intergenic		0	0	0	0	0	0	0	0	0	0	0	0	0	0	1	0	1
UCE_316	chr16	58132896	58133105	intergenic		0	0	0	0	0	0	0	0	0	0	0	0	0	0	1	0	1
UCE_320	chr16	71910003	71910211	intergenic		0	1	0	0	0	0	0	0	0	0	0	0	0	0	0	0	1
UCE_321	chr16	72866338	72866589	intergenic		0	1	0	0	0	0	0	0	0	0	0	0	0	0	0	0	1
UCE_356	chr18	33432598	33432828	intergenic		0	0	0	0	0	0	0	0	0	0	0	0	0	0	1	0	1
UCE_357	chr18	33818930	33819140	intergenic		0	0	0	0	0	0	0	0	0	0	0	0	0	0	1	0	1
UCE_358	chr18	34317630	34317835	intergenic		0	0	0	0	0	0	0	0	0	0	0	0	0	0	1	0	1
UCE_363	chr18	51719157	51719451	intergenic		0	0	0	0	0	0	0	0	0	0	0	0	0	0	1	0	1
UCE_398	chr19	47129157	47129481	intergenic		0	0	0	0	0	1	0	0	0	0	0	0	0	0	0	0	1
UCE_399	chr2	7692102	7692329	intergenic		0	0	1	0	0	0	0	0	0	0	0	0	0	0	0	0	1
UCE_410	chr2	57826036	57826271	intergenic		0	0	0	0	0	1	0	0	0	0	0	0	0	0	0	0	1
UCE_411	chr2	57978812	57979083	intergenic		0	0	0	0	0	1	0	0	0	0	0	0	0	0	0	0	1
UCE_423	chr2	59158806	59159056	intergenic		0	0	0	0	0	1	0	0	0	0	0	0	0	0	0	0	1
UCE_424	chr2	59600082	59600321	intergenic		0	0	0	0	0	1	0	0	0	0	0	0	0	0	0	0	1
UCE_425	chr2	59801335	59801536	intergenic		0	0	0	0	0	1	0	0	0	0	0	0	0	0	0	0	1
UCE_426	chr2	59992744	59992989	intergenic		0	0	0	0	0	1	0	0	0	0	0	0	0	0	0	0	1
UCE_427	chr2	60151395	60151670	intergenic		0	0	0	0	0	1	0	0	0	0	0	0	0	0	0	0	1
UCE_428	chr2	60151885	60152106	intergenic		0	0	0	0	0	1	0	0	0	0	0	0	0	0	0	0	1
UCE_429	chr2	60206588	60206802	intergenic		0	0	0	0	0	1	0	0	0	0	0	0	0	0	0	0	1
UCE_481	chr2	146129059	146129348	intergenic		0	0	0	0	0	0	0	1	0	0	0	0	0	0	0	0	1
UCE_482	chr2	146414587	146414813	intergenic		0	0	0	0	0	0	0	1	0	0	0	0	0	0	0	0	1
UCE_483	chr2	146850535	146850745	intergenic		0	0	0	0	0	0	0	1	0	0	0	0	0	0	0	0	1
UCE_484	chr2	146977235	146977453	intergenic		0	0	0	0	0	0	0	1	0	0	0	0	0	0	0	0	1
UCE_488	chr2	156293058	156293259	intergenic		0	0	0	0	0	0	0	1	0	0	0	0	0	0	0	0	1
UCE_489	chr2	156367555	156367831	intergenic		0	0	0	0	0	0	0	1	0	0	0	0	0	0	0	0	1
UCE_490	chr2	156435345	156435554	intergenic		0	0	0	0	0	0	0	1	0	0	0	0	0	0	0	0	1
UCE_491	chr2	156470715	156470921	intergenic		0	0	0	0	0	0	0	1	0	0	0	0	0	0	0	0	1
UCE_533	chr2	176646603	176646849	intergenic		0	0	0	0	0	1	0	0	0	0	0	0	0	0	0	0	1
UCE_534	chr2	176648603	176648991	intergenic		0	0	0	0	0	1	0	0	0	0	0	0	0	0	0	0	1
UCE_604	chr4	12618968	12619190	intergenic		0	0	0	0	0	0	0	0	0	1	0	0	0	0	0	0	1
UCE_613	chr4	80525916	80526134	intergenic		0	0	0	0	0	0	0	0	0	1	0	0	0	0	0	0	1
UCE_615	chr4	84919523	84919757	intergenic		0	0	0	0	0	0	0	0	0	1	0	0	0	0	0	0	1
UCE_616	chr4	85574625	85574827	intergenic		0	0	0	0	0	0	0	0	0	1	0	0	0	0	0	0	1
UCE_622	chr4	148177702	148177903	intergenic		0	0	0	0	0	0	0	0	0	1	0	0	0	0	0	0	1
UCE_634	chr5	50371395	50371595	intergenic		0	0	0	0	0	0	0	0	0	1	0	0	0	0	0	0	1
UCE_718	chr7	13473086	13473296	intergenic		0	0	0	0	0	0	0	0	0	0	0	0	0	0	1	0	1
UCE_719	chr7	13473424	13473638	intergenic		0	0	0	0	0	0	0	0	0	0	0	0	0	0	1	0	1
UCE_782	chr8	37369584	37369893	intergenic		0	0	0	0	1	0	0	0	0	0	0	0	0	0	0	0	1
UCE_801	chr8	78470991	78471275	intergenic		0	1	0	0	0	0	0	0	0	0	0	0	0	0	0	0	1
UCE_802	chr8	93597520	93597738	intergenic		0	1	0	0	0	0	0	0	0	0	0	0	0	0	0	0	1
UCE_804	chr8	94662209	94662427	intergenic		0	1	0	0	0	0	0	0	0	0	0	0	0	0	0	0	1
UCE_805	chr8	106031525	106031845	intergenic		0	1	0	0	0	0	0	0	0	0	0	0	0	0	0	0	1
UCE_806	chr8	106171576	106171817	intergenic		0	1	0	0	0	0	0	0	0	0	0	0	0	0	0	0	1
UCE_807	chr8	106220673	106220917	intergenic		0	1	0	0	0	0	0	0	0	0	0	0	0	0	0	0	1
UCE_818	chr9	964189	964410	intergenic		0	0	0	0	0	1	0	0	0	0	0	0	0	0	0	0	1
UCE_861	chr9	127859906	127860129	intergenic		0	0	0	0	1	0	0	0	0	0	0	0	0	0	0	0	1
UCE_18	chr1	38267591	38267803	intergenic		0	0	0	0	0	0	0	0	0	0	0	0	0	0	0	0	0
UCE_19	chr1	38333663	38333895	intergenic		0	0	0	0	0	0	0	0	0	0	0	0	0	0	0	0	0
UCE_20	chr1	38372574	38372777	intergenic		0	0	0	0	0	0	0	0	0	0	0	0	0	0	0	0	0
UCE_21	chr1	38400786	38400996	intergenic		0	0	0	0	0	0	0	0	0	0	0	0	0	0	0	0	0
UCE_22	chr1	38574731	38574974	intergenic		0	0	0	0	0	0	0	0	0	0	0	0	0	0	0	0	0
UCE_23	chr1	38785600	38785804	intergenic		0	0	0	0	0	0	0	0	0	0	0	0	0	0	0	0	0
UCE_57	chr1	162206579	162206804	intergenic		0	0	0	0	0	0	0	0	0	0	0	0	0	0	0	0	0
UCE_58	chr1	162290159	162290514	intergenic		0	0	0	0	0	0	0	0	0	0	0	0	0	0	0	0	0
UCE_86	chr10	50274763	50275039	intergenic		0	0	0	0	0	0	0	0	0	0	0	0	0	0	0	0	0
UCE_87	chr10	50276862	50277097	intergenic		0	0	0	0	0	0	0	0	0	0	0	0	0	0	0	0	0
UCE_143	chr11	8261271	8261586	intergenic		0	0	0	0	0	0	0	0	0	0	0	0	0	0	0	0	0
UCE_144	chr11	8274410	8274744	intergenic		0	0	0	0	0	0	0	0	0	0	0	0	0	0	0	0	0
UCE_145	chr11	15581000	15581203	intergenic		0	0	0	0	0	0	0	0	0	0	0	0	0	0	0	0	0
UCE_184	chr12	52357363	52357614	intergenic		0	0	0	0	0	0	0	0	0	0	0	0	0	0	0	0	0
UCE_185	chr12	52377099	52377357	intergenic		0	0	0	0	0	0	0	0	0	0	0	0	0	0	0	0	0
UCE_235	chr14	29695678	29695930	intergenic		0	0	0	0	0	0	0	0	0	0	0	0	0	0	0	0	0
UCE_236	chr14	29782510	29782716	intergenic		0	0	0	0	0	0	0	0	0	0	0	0	0	0	0	0	0
UCE_237	chr14	29812113	29812390	intergenic		0	0	0	0	0	0	0	0	0	0	0	0	0	0	0	0	0
UCE_295	chr15	68179188	68179452	intergenic		0	0	0	0	0	0	0	0	0	0	0	0	0	0	0	0	0
UCE_384	chr19	35258266	35258584	intergenic		0	0	0	0	0	0	0	0	0	0	0	0	0	0	0	0	0
UCE_385	chr19	35439694	35440077	intergenic		0	0	0	0	0	0	0	0	0	0	0	0	0	0	0	0	0
UCE_386	chr19	35459621	35459893	intergenic		0	0	0	0	0	0	0	0	0	0	0	0	0	0	0	0	0
UCE_387	chr19	35533342	35533692	intergenic		0	0	0	0	0	0	0	0	0	0	0	0	0	0	0	0	0
UCE_388	chr19	35553747	35553975	intergenic		0	0	0	0	0	0	0	0	0	0	0	0	0	0	0	0	0
UCE_391	chr19	36279466	36279676	intergenic		0	0	0	0	0	0	0	0	0	0	0	0	0	0	0	0	0
UCE_392	chr19	36444724	36444945	intergenic		0	0	0	0	0	0	0	0	0	0	0	0	0	0	0	0	0
UCE_396	chr19	36817002	36817234	intergenic		0	0	0	0	0	0	0	0	0	0	0	0	0	0	0	0	0
UCE_397	chr19	36900884	36901110	intergenic		0	0	0	0	0	0	0	0	0	0	0	0	0	0	0	0	0
UCE_448	chr2	102926713	102926951	intergenic		0	0	0	0	0	0	0	0	0	0	0	0	0	0	0	0	0
UCE_449	chr2	103428068	103428426	intergenic		0	0	0	0	0	0	0	0	0	0	0	0	0	0	0	0	0
UCE_450	chr2	103944081	103944324	intergenic		0	0	0	0	0	0	0	0	0	0	0	0	0	0	0	0	0
UCE_451	chr2	104103158	104103374	intergenic		0	0	0	0	0	0	0	0	0	0	0	0	0	0	0	0	0
UCE_452	chr2	104685500	104685759	intergenic		0	0	0	0	0	0	0	0	0	0	0	0	0	0	0	0	0
UCE_495	chr2	157259635	157259907	intergenic		0	0	0	0	0	0	0	0	0	0	0	0	0	0	0	0	0
UCE_496	chr2	157368349	157368695	intergenic		0	0	0	0	0	0	0	0	0	0	0	0	0	0	0	0	0
UCE_497	chr2	157608515	157608804	intergenic		0	0	0	0	0	0	0	0	0	0	0	0	0	0	0	0	0
UCE_498	chr2	157714079	157714312	intergenic		0	0	0	0	0	0	0	0	0	0	0	0	0	0	0	0	0
UCE_499	chr2	161803288	161803599	intergenic		0	0	0	0	0	0	0	0	0	0	0	0	0	0	0	0	0
UCE_503	chr2	164058623	164058853	intergenic		0	0	0	0	0	0	0	0	0	0	0	0	0	0	0	0	0
UCE_504	chr2	164158925	164159402	intergenic		0	0	0	0	0	0	0	0	0	0	0	0	0	0	0	0	0
UCE_507	chr2	164365448	164365663	intergenic		0	0	0	0	0	0	0	0	0	0	0	0	0	0	0	0	0
UCE_508	chr2	164370097	164370415	intergenic		0	0	0	0	0	0	0	0	0	0	0	0	0	0	0	0	0
UCE_509	chr2	164552218	164552615	intergenic		0	0	0	0	0	0	0	0	0	0	0	0	0	0	0	0	0
UCE_510	chr2	164630913	164631142	intergenic		0	0	0	0	0	0	0	0	0	0	0	0	0	0	0	0	0
UCE_511	chr2	164991690	164991923	intergenic		0	0	0	0	0	0	0	0	0	0	0	0	0	0	0	0	0
UCE_515	chr2	172664764	172665001	intergenic		0	0	0	0	0	0	0	0	0	0	0	0	0	0	0	0	0
UCE_516	chr2	172666627	172667084	intergenic		0	0	0	0	0	0	0	0	0	0	0	0	0	0	0	0	0
UCE_519	chr2	174032545	174032810	intergenic		0	0	0	0	0	0	0	0	0	0	0	0	0	0	0	0	0
UCE_529	chr2	174904778	174904984	intergenic		0	0	0	0	0	0	0	0	0	0	0	0	0	0	0	0	0
UCE_530	chr2	174911935	174912137	intergenic		0	0	0	0	0	0	0	0	0	0	0	0	0	0	0	0	0
UCE_531	chr2	174915854	174916090	intergenic		0	0	0	0	0	0	0	0	0	0	0	0	0	0	0	0	0
UCE_532	chr2	176259738	176259941	intergenic		0	0	0	0	0	0	0	0	0	0	0	0	0	0	0	0	0
UCE_554	chr3	17962998	17963200	intergenic		0	0	0	0	0	0	0	0	0	0	0	0	0	0	0	0	0
UCE_558	chr3	18651408	18651654	intergenic		0	0	0	0	0	0	0	0	0	0	0	0	0	0	0	0	0
UCE_559	chr3	18819454	18819747	intergenic		0	0	0	0	0	0	0	0	0	0	0	0	0	0	0	0	0
UCE_560	chr3	18874273	18874496	intergenic		0	0	0	0	0	0	0	0	0	0	0	0	0	0	0	0	0
UCE_561	chr3	19003434	19003652	intergenic		0	0	0	0	0	0	0	0	0	0	0	0	0	0	0	0	0
UCE_562	chr3	19009162	19009380	intergenic		0	0	0	0	0	0	0	0	0	0	0	0	0	0	0	0	0
UCE_580	chr3	138466221	138466725	intergenic		0	0	0	0	0	0	0	0	0	0	0	0	0	0	0	0	0
UCE_581	chr3	138531075	138531420	intergenic		0	0	0	0	0	0	0	0	0	0	0	0	0	0	0	0	0
UCE_582	chr3	138551007	138551328	intergenic		0	0	0	0	0	0	0	0	0	0	0	0	0	0	0	0	0
UCE_583	chr3	138608313	138608722	intergenic		0	0	0	0	0	0	0	0	0	0	0	0	0	0	0	0	0
UCE_584	chr3	148513398	148513669	intergenic		0	0	0	0	0	0	0	0	0	0	0	0	0	0	0	0	0
UCE_585	chr3	148532327	148532626	intergenic		0	0	0	0	0	0	0	0	0	0	0	0	0	0	0	0	0
UCE_587	chr3	158954940	158955163	intergenic		0	0	0	0	0	0	0	0	0	0	0	0	0	0	0	0	0
UCE_588	chr3	159259268	159259491	intergenic		0	0	0	0	0	0	0	0	0	0	0	0	0	0	0	0	0
UCE_696	chr6	50661117	50661463	intergenic		0	0	0	0	0	0	0	0	0	0	0	0	0	0	0	0	0
UCE_697	chr6	50929708	50929909	intergenic		0	0	0	0	0	0	0	0	0	0	0	0	0	0	0	0	0
UCE_698	chr6	51184753	51184992	intergenic		0	0	0	0	0	0	0	0	0	0	0	0	0	0	0	0	0
UCE_699	chr6	51256956	51257204	intergenic		0	0	0	0	0	0	0	0	0	0	0	0	0	0	0	0	0
UCE_722	chr7	20796314	20796565	intergenic		0	0	0	0	0	0	0	0	0	0	0	0	0	0	0	0	0
UCE_723	chr7	20970290	20970813	intergenic		0	0	0	0	0	0	0	0	0	0	0	0	0	0	0	0	0
UCE_724	chr7	21051269	21051469	intergenic		0	0	0	0	0	0	0	0	0	0	0	0	0	0	0	0	0
UCE_728	chr7	26663603	26663859	intergenic		0	0	0	0	0	0	0	0	0	0	0	0	0	0	0	0	0
UCE_732	chr7	31368923	31369248	intergenic		0	0	0	0	0	0	0	0	0	0	0	0	0	0	0	0	0
UCE_820	chr9	13929869	13930123	intergenic		0	0	0	0	0	0	0	0	0	0	0	0	0	0	0	0	0
UCE_829	chr9	23486725	23487003	intergenic		0	0	0	0	0	0	0	0	0	0	0	0	0	0	0	0	0
UCE_835	chr9	78817699	78818006	intergenic		0	0	0	0	0	0	0	0	0	0	0	0	0	0	0	0	0
UCE_836	chr9	80330877	80331091	intergenic		0	0	0	0	0	0	0	0	0	0	0	0	0	0	0	0	0
UCE_837	chr9	80662236	80662474	intergenic		0	0	0	0	0	0	0	0	0	0	0	0	0	0	0	0	0
UCE_838	chr9	81061394	81061704	intergenic		0	0	0	0	0	0	0	0	0	0	0	0	0	0	0	0	0
UCE_839	chr9	82917542	82917861	intergenic		0	0	0	0	0	0	0	0	0	0	0	0	0	0	0	0	0
UCE_840	chr9	83200162	83200388	intergenic		0	0	0	0	0	0	0	0	0	0	0	0	0	0	0	0	0
UCE_874	chrX	24927484	24927972	intergenic		0	0	0	0	0	0	0	0	0	0	0	0	0	0	0	0	0
UCE_875	chrX	24927974	24928195	intergenic		0	0	0	0	0	0	0	0	0	0	0	0	0	0	0	0	0
UCE_876	chrX	24978192	24978415	intergenic		0	0	0	0	0	0	0	0	0	0	0	0	0	0	0	0	0
UCE_877	chrX	25311137	25311477	intergenic		0	0	0	0	0	0	0	0	0	0	0	0	0	0	0	0	0
UCE_884	chrX	81676255	81676492	intergenic		0	0	0	0	0	0	0	0	0	0	0	0	0	0	0	0	0
UCE_891	chrX	136181348	136181552	intergenic		0	0	0	0	0	0	0	0	0	0	0	0	0	0	0	0	0
UCE_893	chrX	138997904	138998152	intergenic		0	0	0	0	0	0	0	0	0	0	0	0	0	0	0	0	0
UCE_894	chrX	138998154	138998448	intergenic		0	0	0	0	0	0	0	0	0	0	0	0	0	0	0	0	0
UCE_895	chrX	139421752	139422008	intergenic		0	0	0	0	0	0	0	0	0	0	0	0	0	0	0	0	0
UCE_896	chrX	139502709	139502917	intergenic		0	0	0	0	0	0	0	0	0	0	0	0	0	0	0	0	0
UCE_289	chr15	39819343	39819583	exonic	MGA	1	0	1	0	0	1	0	1	1	0	0	0	1	0	1	0	7
UCE_81	chr1	242284330	242284559	exonic	ZNF238	1	0	1	0	0	1	0	1	0	0	0	0	0	0	1	0	5
UCE_715	chr6	108904692	108904935	exonic	LACE1	0	0	1	0	1	1	1	1	0	0	0	0	0	0	0	0	5
UCE_13	chr1	23539879	23540147	exonic	HNRNPR	0	0	0	0	0	1	0	0	1	1	0	1	0	0	0	0	4
UCE_14	chr1	24170259	24170538	exonic	FUSIP1	0	0	0	0	0	1	0	0	1	1	0	1	0	0	0	0	4
UCE_56	chr1	115081576	115081777	exonic	CSDE1	0	0	1	0	0	1	0	1	1	0	0	0	0	0	0	0	4
UCE_82	chr1	243083309	243083511	exonic	HNRNPU	0	0	1	0	0	1	0	1	0	0	0	0	0	0	1	0	4
UCE_83	chr1	243084226	243084445	exonic	HNRNPU	0	0	1	0	0	1	0	1	0	0	0	0	0	0	1	0	4
UCE_162	chr11	105341810	105342037	exonic	GRIA4	0	1	0	0	0	1	0	0	1	0	0	0	0	0	1	0	4
UCE_373	chr18	71040673	71040939	exonic	ZADH2	0	0	0	0	0	1	0	1	0	1	0	0	0	0	1	0	4
UCE_654	chr5	87997561	87997870	exonic	BC036480	0	1	1	0	0	1	0	0	0	1	0	0	0	0	0	0	4
UCE_52	chr1	97044325	97044641	exonic	PTBP2	0	0	0	0	0	1	0	1	1	0	0	0	0	0	0	0	3
UCE_53	chr1	97052760	97052967	exonic	PTBP2	0	0	0	0	0	1	0	1	1	0	0	0	0	0	0	0	3
UCE_100	chr10	98705445	98705661	exonic	LCOR	0	0	0	0	0	1	0	0	0	1	0	1	0	0	0	0	3
UCE_108	chr10	102499425	102499634	exonic	PAX2	0	0	0	0	0	1	0	0	0	1	0	1	0	0	0	0	3
UCE_165	chr11	124149857	124150126	exonic	C11orf61	0	1	0	0	0	1	0	0	0	0	0	0	0	0	1	0	3
UCE_263	chr14	72636694	72636908	exonic	RBM25	1	0	0	0	0	1	0	1	0	0	0	0	0	0	0	0	3
UCE_593	chr3	170316977	170317177	exonic	EVI1	0	0	1	0	1	0	1	0	0	0	0	0	0	0	0	0	3
UCE_662	chr5	92946773	92946976	exonic	NR2F1	0	1	1	0	0	0	0	0	0	1	0	0	0	0	0	0	3
UCE_670	chr5	94232224	94232438	exonic	MCTP1	0	1	1	0	0	0	0	0	0	1	0	0	0	0	0	0	3
UCE_685	chr5	171317125	171317360	exonic	FBXW11	0	0	0	0	0	1	0	0	0	1	0	0	1	0	0	0	3
UCE_703	chr6	94025785	94025985	exonic	EPHA7	0	0	1	0	1	1	0	0	0	0	0	0	0	0	0	0	3
UCE_716	chr6	163911694	163911900	exonic	QKI	1	0	0	0	0	1	0	0	0	1	0	0	0	0	0	0	3
UCE_778	chr7	121731842	121732088	exonic	AK057037	0	1	0	0	0	0	0	0	0	1	0	1	0	0	0	0	3
UCE_816	chr8	119192399	119192682	exonic	EXT1	0	1	1	0	0	0	0	0	0	0	0	0	1	0	0	0	3
UCE_863	chr9	139162311	139162518	exonic	GRIN1	0	0	1	0	1	1	0	0	0	0	0	0	0	0	0	0	3
UCE_47	chr1	90245585	90245847	exonic	ZNF326	0	0	0	0	0	1	0	1	0	0	0	0	0	0	0	0	2
UCE_191	chr12	69010275	69010483	exonic	CNOT2	0	0	0	0	0	1	1	0	0	0	0	0	0	0	0	0	2
UCE_192	chr12	69034571	69034792	exonic	CNOT2	0	0	0	0	0	1	1	0	0	0	0	0	0	0	0	0	2
UCE_219	chr13	96806821	96807125	exonic	MBNL2	1	0	0	0	0	0	0	0	0	0	0	0	1	0	0	0	2
UCE_220	chr13	106007848	106008075	exonic	ARGLU1	1	0	0	0	0	0	0	0	0	0	0	0	1	0	0	0	2
UCE_265	chr14	79397230	79397528	exonic	NRXN3	1	0	0	0	0	0	0	1	0	0	0	0	0	0	0	0	2
UCE_271	chr14	102871735	102871934	exonic	EIF5	0	0	1	0	0	0	0	0	0	1	0	0	0	0	0	0	2
UCE_298	chr15	93841793	93842041	exonic	AK057337	0	0	0	0	0	1	0	0	0	1	0	0	0	0	0	0	2
UCE_311	chr16	52192104	52192318	exonic	RPGRIP1L	0	0	1	0	0	0	0	0	0	0	0	0	0	0	1	0	2
UCE_317	chr16	68237865	68238075	exonic	NFAT5	0	1	0	0	0	0	1	0	0	0	0	0	0	0	0	0	2
UCE_318	chr16	68238656	68238981	exonic	NFAT5	0	1	0	0	0	0	1	0	0	0	0	0	0	0	0	0	2
UCE_323	chr17	22658849	22659082	exonic	WSB1	0	0	1	0	0	0	1	0	0	0	0	0	0	0	0	0	2
UCE_328	chr17	34820045	34820421	exonic	MED1	0	0	0	0	0	0	0	1	0	0	0	0	0	0	1	0	2
UCE_329	chr17	35502700	35502967	exonic	NR1D1/THRA	0	0	0	0	0	0	0	1	0	0	0	0	0	0	1	0	2
UCE_334	chr17	46183534	46183772	exonic	CROP	0	0	0	0	0	0	1	0	0	0	0	1	0	0	0	0	2
UCE_338	chr17	59927188	59927465	exonic	DDX5	0	0	0	0	0	0	0	0	1	0	0	1	0	0	0	0	2
UCE_432	chr2	60541027	60541402	exonic	BCL11A	0	0	0	0	0	1	0	0	0	1	0	0	0	0	0	0	2
UCE_463	chr2	144426078	144426367	exonic	GTDC1	0	0	0	0	1	0	0	1	0	0	0	0	0	0	0	0	2
UCE_469	chr2	144862043	144862297	exonic	ZEB2	0	0	0	0	1	0	0	1	0	0	0	0	0	0	0	0	2
UCE_470	chr2	144862299	144862555	exonic	ZEB2	0	0	0	0	1	0	0	1	0	0	0	0	0	0	0	0	2
UCE_472	chr2	144902223	144902530	exonic	ZEB2	0	0	0	0	1	0	0	1	0	0	0	0	0	0	0	0	2
UCE_486	chr2	148942865	148943085	exonic	MBD5	0	0	0	0	1	0	0	1	0	0	0	0	0	0	0	0	2
UCE_543	chr20	41521170	41521491	exonic	SFRS6	0	0	0	0	0	0	1	0	1	0	0	0	0	0	0	0	2
UCE_563	chr3	52567269	52567485	exonic	PBRM1	0	0	0	0	0	0	0	1	0	0	0	0	0	0	1	0	2
UCE_601	chr3	187131990	187132416	exonic	SFRS10	0	0	1	0	0	0	1	0	0	0	0	0	0	0	0	0	2
UCE_611	chr4	76798148	76798365	exonic	G3BP2	0	0	0	0	0	0	1	0	0	1	0	0	0	0	0	0	2
UCE_617	chr4	103937434	103937644	exonic	UBE2D3	0	0	0	0	0	1	0	0	0	1	0	0	0	0	0	0	2
UCE_627	chr4	158502059	158502279	exonic	GRIA2	0	0	0	0	0	0	0	0	0	1	0	0	0	0	1	0	2
UCE_631	chr5	32415894	32416107	exonic	ZFR	0	0	0	0	1	1	0	0	0	0	0	0	0	0	0	0	2
UCE_632	chr5	37020514	37020747	exonic	NIPBL	0	0	0	0	1	1	0	0	0	0	0	0	0	0	0	0	2
UCE_633	chr5	37032281	37032585	exonic	NIPBL	0	0	0	0	1	1	0	0	0	0	0	0	0	0	0	0	2
UCE_635	chr5	72231442	72231690	exonic	TNPO1	0	0	0	0	0	1	0	0	0	1	0	0	0	0	0	0	2
UCE_636	chr5	72245771	72245973	exonic	TNPO1	0	0	0	0	0	1	0	0	0	1	0	0	0	0	0	0	2
UCE_638	chr5	76970120	76970326	exonic	OTP	0	0	0	0	0	1	0	0	0	1	0	0	0	0	0	0	2
UCE_671	chr5	133754059	133754334	exonic	CDKN2AIPNL/UBE2B	0	1	0	0	0	0	0	0	0	1	0	0	0	0	0	0	2
UCE_672	chr5	138671073	138671293	exonic	MATR3	0	1	0	0	0	0	0	0	0	1	0	0	0	0	0	0	2
UCE_673	chr5	138671508	138671812	exonic	MATR3	0	1	0	0	0	0	0	0	0	1	0	0	0	0	0	0	2
UCE_674	chr5	138986520	138986741	exonic	UBE2D2	0	1	0	0	0	0	0	0	0	1	0	0	0	0	0	0	2
UCE_686	chr5	177976913	177977325	exonic	CLK4	0	0	1	0	0	0	0	0	0	1	0	0	0	0	0	0	2
UCE_687	chr5	178978803	178979111	exonic	HNRNPH1	0	0	1	0	0	0	0	0	0	1	0	0	0	0	0	0	2
UCE_691	chr6	16407363	16407583	exonic	ATXN1	0	0	1	0	0	1	0	0	0	0	0	0	0	0	0	0	2
UCE_701	chr6	86378405	86378723	exonic	SYNCRIP	0	0	1	0	1	0	0	0	0	0	0	0	0	0	0	0	2
UCE_702	chr6	86381217	86381435	exonic	SYNCRIP	0	0	1	0	1	0	0	0	0	0	0	0	0	0	0	0	2
UCE_773	chr7	115106307	115106695	exonic	BC039665	0	1	0	0	0	0	0	0	0	1	0	0	0	0	0	0	2
UCE_774	chr7	115106697	115106934	exonic	BC039665	0	1	0	0	0	0	0	0	0	1	0	0	0	0	0	0	2
UCE_15	chr1	31237909	31238128	exonic	PUM1	0	0	0	0	0	0	0	0	0	1	0	0	0	0	0	0	1
UCE_38	chr1	70469266	70469656	exonic	SFRS11	0	0	0	0	0	1	0	0	0	0	0	0	0	0	0	0	1
UCE_39	chr1	70470039	70470275	exonic	SFRS11	0	0	0	0	0	1	0	0	0	0	0	0	0	0	0	0	1
UCE_60	chr1	211482212	211482495	exonic	RPS6KC1	0	0	0	0	0	1	0	0	0	0	0	0	0	0	0	0	1
UCE_84	chr10	11348467	11348706	exonic	CUGBP2	0	0	0	0	0	0	0	0	0	0	0	0	0	0	1	0	1
UCE_154	chr11	31741481	31741710	exonic	ELP4	0	0	0	0	0	0	1	0	0	0	0	0	0	0	0	0	1
UCE_160	chr11	66150472	66150678	exonic	RBM14	0	0	0	0	0	0	1	0	0	0	0	0	0	0	0	0	1
UCE_161	chr11	82872807	82873024	exonic	DLG2	0	0	1	0	0	0	0	0	0	0	0	0	0	0	0	0	1
UCE_182	chr12	44586179	44586383	exonic	ARID2	0	0	0	0	0	1	0	0	0	0	0	0	0	0	0	0	1
UCE_183	chr12	52144738	52144978	exonic	PCBP2	0	0	0	0	0	0	0	0	0	0	0	1	0	0	0	0	1
UCE_224	chr14	25984808	25985131	exonic	NOVA1	0	0	1	0	0	0	0	0	0	0	0	0	0	0	0	0	1
UCE_225	chr14	25985222	25985547	exonic	NOVA1	0	0	1	0	0	0	0	0	0	0	0	0	0	0	0	0	1
UCE_226	chr14	25986607	25986823	exonic	NOVA1	0	0	1	0	0	0	0	0	0	0	0	0	0	0	0	0	1
UCE_228	chr14	28308407	28308609	exonic	FOXG1	0	0	1	0	0	0	0	0	0	0	0	0	0	0	0	0	1
UCE_319	chr16	71378546	71378797	exonic	ZFHX3	0	1	0	0	0	0	0	0	0	0	0	0	0	0	0	0	1
UCE_332	chr17	44025886	44026179	exonic	HOXB5	0	0	0	0	0	0	0	0	0	0	0	1	0	0	0	0	1
UCE_333	chr17	44037311	44037532	exonic	HOXB6	0	0	0	0	0	0	0	0	0	0	0	1	0	0	0	0	1
UCE_335	chr17	53437227	53437447	exonic	SFRS1	0	0	0	0	0	0	0	0	0	0	0	1	0	0	0	0	1
UCE_336	chr17	53437714	53438002	exonic	SFRS1	0	0	0	0	0	0	0	0	0	0	0	1	0	0	0	0	1
UCE_339	chr17	63389869	63390100	exonic	BPTF	0	0	1	0	0	0	0	0	0	0	0	0	0	0	0	0	1
UCE_362	chr18	51405239	51405448	exonic	TCF4	0	0	0	0	0	0	0	0	0	0	0	0	0	0	1	0	1
UCE_382	chr19	8433269	8433507	exonic	HNRNPM	0	0	0	0	0	0	0	0	0	0	0	0	1	0	0	0	1
UCE_400	chr2	20341814	20342111	exonic	PUM2	1	0	0	0	0	0	0	0	0	0	0	0	0	0	0	0	1
UCE_408	chr2	50135539	50135757	exonic	NRXN1	0	0	0	0	0	1	0	0	0	0	0	0	0	0	0	0	1
UCE_409	chr2	50701729	50701945	exonic	NRXN1	0	0	0	0	0	1	0	0	0	0	0	0	0	0	0	0	1
UCE_436	chr2	61605849	61606282	exonic	XPO1	0	0	0	0	0	1	0	0	0	0	0	0	0	0	0	0	1
UCE_440	chr2	63077312	63077595	exonic	EHBP1	0	0	0	0	0	1	0	0	0	0	0	0	0	0	0	0	1
UCE_487	chr2	149260879	149261088	exonic	EPC2	0	0	0	0	0	0	0	1	0	0	0	0	0	0	0	0	1
UCE_548	chr22	17775909	17776119	exonic	HIRA	1	0	0	0	0	0	0	0	0	0	0	0	0	0	0	0	1
UCE_551	chr3	9446461	9446756	exonic	SETD5	0	0	0	0	0	1	0	0	0	0	0	0	0	0	0	0	1
UCE_605	chr4	14680073	14680302	exonic	CPEB2	0	0	0	0	0	0	0	0	0	1	0	0	0	0	0	0	1
UCE_606	chr4	24138260	24138554	exonic	DHX15	0	0	0	0	0	0	0	0	0	1	0	0	0	0	0	0	1
UCE_614	chr4	83565673	83565894	exonic	HNRPDL	0	0	0	0	0	0	0	0	0	1	0	0	0	0	0	0	1
UCE_694	chr6	36675495	36676071	exonic	SFRS3	0	0	0	0	0	1	0	0	0	0	0	0	0	0	0	0	1
UCE_700	chr6	70155809	70156039	exonic	BAI3	0	0	0	0	1	0	0	0	0	0	0	0	0	0	0	0	1
UCE_739	chr7	54604150	54604370	exonic	VSTM2A	0	0	0	0	0	0	0	0	0	1	0	0	0	0	0	0	1
UCE_745	chr7	77957169	77957397	exonic	MAGI2	0	0	1	0	0	0	0	0	0	0	0	0	0	0	0	0	1
UCE_747	chr7	96479124	96479585	exonic	AK095619	0	0	1	0	0	0	0	0	0	0	0	0	0	0	0	0	1
UCE_794	chr8	77782320	77782522	exonic	ZFHX4	0	1	0	0	0	0	0	0	0	0	0	0	0	0	0	0	1
UCE_798	chr8	77938880	77939091	exonic	ZFHX4	0	1	0	0	0	0	0	0	0	0	0	0	0	0	0	0	1
UCE_799	chr8	77941289	77941534	exonic	ZFHX4	0	1	0	0	0	0	0	0	0	0	0	0	0	0	0	0	1
UCE_800	chr8	77941676	77941940	exonic	ZFHX4	0	1	0	0	0	0	0	0	0	0	0	0	0	0	0	0	1
UCE_830	chr9	23681768	23681999	exonic	ELAVL2	1	0	0	0	0	0	0	0	0	0	0	0	0	0	0	0	1
UCE_831	chr9	23682226	23682442	exonic	ELAVL2	1	0	0	0	0	0	0	0	0	0	0	0	0	0	0	0	1
UCE_844	chr9	107158292	107158508	exonic	SLC44A1	0	0	0	0	1	0	0	0	0	0	0	0	0	0	0	0	1
UCE_845	chr9	108418113	108418355	exonic	AK093363	0	0	0	0	1	0	0	0	0	0	0	0	0	0	0	0	1
UCE_846	chr9	124093711	124093913	exonic	MRRF	0	0	0	0	1	0	0	0	0	0	0	0	0	0	0	0	1
UCE_847	chr9	124646649	124646899	exonic	AL833455	0	0	0	0	1	0	0	0	0	0	0	0	0	0	0	0	1
UCE_860	chr9	127717827	127718047	exonic	PBX3	0	0	0	0	1	0	0	0	0	0	0	0	0	0	0	0	1
UCE_17	chr1	36131777	36132014	exonic	EIF2C1	0	0	0	0	0	0	0	0	0	0	0	0	0	0	0	0	0
UCE_88	chr10	70185997	70186228	exonic	CCAR1	0	0	0	0	0	0	0	0	0	0	0	0	0	0	0	0	0
UCE_142	chr11	6192502	6192722	exonic	FAM160A2	0	0	0	0	0	0	0	0	0	0	0	0	0	0	0	0	0
UCE_186	chr12	52669185	52669498	exonic	HOXC10	0	0	0	0	0	0	0	0	0	0	0	0	0	0	0	0	0
UCE_187	chr12	52696761	52696987	exonic	HOXC4/HOXC5/HOXC6	0	0	0	0	0	0	0	0	0	0	0	0	0	0	0	0	0
UCE_188	chr12	52708708	52709096	exonic	HOXC4/HOXC5/HOXC6	0	0	0	0	0	0	0	0	0	0	0	0	0	0	0	0	0
UCE_189	chr12	52713153	52713406	exonic	HOXC4/HOXC5	0	0	0	0	0	0	0	0	0	0	0	0	0	0	0	0	0
UCE_190	chr12	52733867	52734167	exonic	HOXC4	0	0	0	0	0	0	0	0	0	0	0	0	0	0	0	0	0
UCE_238	chr14	30668222	30668434	exonic	HECTD1	0	0	0	0	0	0	0	0	0	0	0	0	0	0	0	0	0
UCE_240	chr14	32273354	32273618	exonic	AKAP6	0	0	0	0	0	0	0	0	0	0	0	0	0	0	0	0	0
UCE_260	chr14	36846966	36847270	exonic	MIPOL1	0	0	0	0	0	0	0	0	0	0	0	0	0	0	0	0	0
UCE_261	chr14	44635500	44635789	exonic	PRPF39	0	0	0	0	0	0	0	0	0	0	0	0	0	0	0	0	0
UCE_262	chr14	44648773	44648989	exonic	PRPF39	0	0	0	0	0	0	0	0	0	0	0	0	0	0	0	0	0
UCE_292	chr15	65665156	65665428	exonic	MAP2K5	0	0	0	0	0	0	0	0	0	0	0	0	0	0	0	0	0
UCE_294	chr15	65827358	65827675	exonic	MAP2K5	0	0	0	0	0	0	0	0	0	0	0	0	0	0	0	0	0
UCE_296	chr15	71676463	71676683	exonic	NPTN	0	0	0	0	0	0	0	0	0	0	0	0	0	0	0	0	0
UCE_297	chr15	72701295	72701569	exonic	CLK3	0	0	0	0	0	0	0	0	0	0	0	0	0	0	0	0	0
UCE_300	chr16	24486504	24486752	exonic	RBBP6	0	0	0	0	0	0	0	0	0	0	0	0	0	0	0	0	0
UCE_401	chr2	33666913	33667119	exonic	FAM98A	0	0	0	0	0	0	0	0	0	0	0	0	0	0	0	0	0
UCE_402	chr2	38829805	38830026	exonic	SFRS7	0	0	0	0	0	0	0	0	0	0	0	0	0	0	0	0	0
UCE_446	chr2	72415505	72415743	exonic	EXOC6B	0	0	0	0	0	0	0	0	0	0	0	0	0	0	0	0	0
UCE_493	chr2	156902917	156903160	exonic	AK128708	0	0	0	0	0	0	0	0	0	0	0	0	0	0	0	0	0
UCE_501	chr2	161981273	161981478	exonic	TBR1	0	0	0	0	0	0	0	0	0	0	0	0	0	0	0	0	0
UCE_506	chr2	164299695	164299920	exonic	FIGN	0	0	0	0	0	0	0	0	0	0	0	0	0	0	0	0	0
UCE_513	chr2	172530877	172531323	exonic	HAT1	0	0	0	0	0	0	0	0	0	0	0	0	0	0	0	0	0
UCE_517	chr2	173771189	173771439	exonic	ZAK	0	0	0	0	0	0	0	0	0	0	0	0	0	0	0	0	0
UCE_520	chr2	174482727	174482980	exonic	SP3	0	0	0	0	0	0	0	0	0	0	0	0	0	0	0	0	0
UCE_521	chr2	174653955	174654161	exonic	OLA1	0	0	0	0	0	0	0	0	0	0	0	0	0	0	0	0	0
UCE_522	chr2	174654655	174654992	exonic	OLA1	0	0	0	0	0	0	0	0	0	0	0	0	0	0	0	0	0
UCE_538	chr20	4814440	4814647	exonic	SLC23A2	0	0	0	0	0	0	0	0	0	0	0	0	0	0	0	0	0
UCE_539	chr20	10221745	10221956	exonic	SNAP25	0	0	0	0	0	0	0	0	0	0	0	0	0	0	0	0	0
UCE_541	chr20	33790725	33790942	exonic	RBM39	0	0	0	0	0	0	0	0	0	0	0	0	0	0	0	0	0
UCE_542	chr20	33791793	33792037	exonic	RBM39	0	0	0	0	0	0	0	0	0	0	0	0	0	0	0	0	0
UCE_547	chr21	37807902	37808144	exonic	DYRK1A	0	0	0	0	0	0	0	0	0	0	0	0	0	0	0	0	0
UCE_550	chr22	38991653	38991872	exonic	TNRC6B	0	0	0	0	0	0	0	0	0	0	0	0	0	0	0	0	0
UCE_556	chr3	18364694	18364905	exonic	SATB1	0	0	0	0	0	0	0	0	0	0	0	0	0	0	0	0	0
UCE_586	chr3	153647077	153647288	exonic	MBNL1	0	0	0	0	0	0	0	0	0	0	0	0	0	0	0	0	0
UCE_693	chr6	24826772	24826984	exonic	C6orf62	0	0	0	0	0	0	0	0	0	0	0	0	0	0	0	0	0
UCE_726	chr7	23528195	23528662	exonic	TRA2A	0	0	0	0	0	0	0	0	0	0	0	0	0	0	0	0	0
UCE_727	chr7	26198122	26198336	exonic	HNRNPA2B1	0	0	0	0	0	0	0	0	0	0	0	0	0	0	0	0	0
UCE_730	chr7	27108463	27108667	exonic	HOXA2	0	0	0	0	0	0	0	0	0	0	0	0	0	0	0	0	0
UCE_731	chr7	27149657	27149857	exonic	HOXA5	0	0	0	0	0	0	0	0	0	0	0	0	0	0	0	0	0
UCE_735	chr7	39470298	39470500	exonic	POU6F2	0	0	0	0	0	0	0	0	0	0	0	0	0	0	0	0	0
UCE_841	chr9	85773926	85774197	exonic	HNRPK	0	0	0	0	0	0	0	0	0	0	0	0	0	0	0	0	0
UCE_842	chr9	85780104	85780310	exonic	HNRPK	0	0	0	0	0	0	0	0	0	0	0	0	0	0	0	0	0
UCE_843	chr9	85780312	85780578	exonic	HNRPK	0	0	0	0	0	0	0	0	0	0	0	0	0	0	0	0	0
UCE_864	chrX	21444481	21444738	exonic	CNKSR2	0	0	0	0	0	0	0	0	0	0	0	0	0	0	0	0	0
UCE_878	chrX	41093315	41093553	exonic	DDX3X	0	0	0	0	0	0	0	0	0	0	0	0	0	0	0	0	0
UCE_879	chrX	41093659	41093877	exonic	DDX3X	0	0	0	0	0	0	0	0	0	0	0	0	0	0	0	0	0
UCE_880	chrX	41264250	41264451	exonic	CASK	0	0	0	0	0	0	0	0	0	0	0	0	0	0	0	0	0
UCE_881	chrX	70289949	70290170	exonic	NLGN3	0	0	0	0	0	0	0	0	0	0	0	0	0	0	0	0	0
UCE_882	chrX	70385568	70385777	exonic	ZMYM3	0	0	0	0	0	0	0	0	0	0	0	0	0	0	0	0	0
UCE_885	chrX	102928147	102928355	exonic	PLP1	0	0	0	0	0	0	0	0	0	0	0	0	0	0	0	0	0
UCE_886	chrX	109303097	109303333	exonic	TMEM164	0	0	0	0	0	0	0	0	0	0	0	0	0	0	0	0	0
UCE_887	chrX	122426939	122427389	exonic	GRIA3	0	0	0	0	0	0	0	0	0	0	0	0	0	0	0	0	0
UCE_888	chrX	122441432	122441733	exonic	GRIA3	0	0	0	0	0	0	0	0	0	0	0	0	0	0	0	0	0
UCE_889	chrX	123063156	123063359	exonic	STAG2	0	0	0	0	0	0	0	0	0	0	0	0	0	0	0	0	0
UCE_890	chrX	135784121	135784336	exonic	RBMX	0	0	0	0	0	0	0	0	0	0	0	0	0	0	0	0	0
UCE_892	chrX	136479669	136479870	exonic	ZIC3	0	0	0	0	0	0	0	0	0	0	0	0	0	0	0	0	0
*These analyses used the 896 HMR-HDM-HC UCEs.
